# Supplementary material for: Fine-Mapping of a Red-Skinned Taproot Gene in Radish (Raphanus sativus L.)
Source: Plants (Basel). 2025 Oct 3;14(19):3065. doi: 10.3390/plants14193065 (PMC12525809; doi:10.3390/plants14193065)
Supplement: Supplementary file 1 [file plants-14-03065-s001.zip]

Archive with 1 entries (1 files):
- supplementary_final version.xlsx
