# Supplementary material for: Fine-Mapping of a Red-Skinned Taproot Gene in Radish (Raphanus sativus L.)
Source: Plants (Basel). 2025 Oct 3;14(19):3065. doi: 10.3390/plants14193065 (PMC12525809; doi:10.3390/plants14193065)
Supplement: Supplementary file 1 [file plants-14-03065-s001.zip › supplementary_final version.xlsx]

## Sheet: Table S1
Table S1. Summary of BSA-seq results.
Samples	Total reads	Clean reads	Clean bases	GC content	%≥Q30	Mapped reads	Uniq mapped reads	Multiple map reads	Reads map to '+'	Reads map to '-'
Bulk-red skin	40866106	20433053	6117777702	0.4801	0.9425	33,117,207 (81.04%)	32,000,381 (78.31%)	1,116,826 (2.73%)	17,424,612 (42.64%)	17,434,481 (42.66%)
Bulk-white skin	42019806	21009903	6289732494	0.4774	0.9393	32,639,472 (77.68%)	31,541,708 (75.06%)	1,097,764 (2.61%)	17,111,209 (40.72%)	17,140,875 (40.79%)

## Sheet: Table S2
Table S2. 2640 SNPs between annotated genes in the red skin bulk and white skin bulk.
Chromosome ID	Position	Gene_ID	Ref	Alt	Red skin bulk	White skin bulk	Effect	Codon change
Chromosome 1	3004284	Intergenic	T	C	C	T	INTERGENIC	.
Chromosome 1	3004309	Intergenic	G	A	G	A	INTERGENIC	.
Chromosome 1	9117847	Intergenic	C	T	C	T	UNKNOWN	.
Chromosome 1	12594892	Intergenic	C	T	C	T	INTERGENIC	.
Chromosome 1	12594910	Intergenic	G	A	G	A	INTERGENIC	.
Chromosome 1	12594929	Intergenic	G	T	T	G	INTERGENIC	.
Chromosome 1	12595180	Intergenic	A	C	A	C	INTERGENIC	.
Chromosome 1	12598977	Intergenic	G	A	A	G	INTERGENIC	.
Chromosome 1	12598979	Intergenic	G	C	C	G	INTERGENIC	.
Chromosome 1	14792661	Intergenic	G	C	G	C	INTERGENIC	.
Chromosome 1	16499088	Intergenic	G	T	G	T	INTERGENIC	.
Chromosome 1	16499188	Intergenic	G	T	T	G	INTERGENIC	.
Chromosome 1	42058341	Intergenic	A	C	A	C	INTERGENIC	.
Chromosome 1	46899703	Intergenic	A	G	G	A	INTERGENIC	.
Chromosome 1	132279	Rs0R1c000019	T	G	T	G	DOWNSTREAM	.
Chromosome 1	223225	Rs0R1c000034	A	G	A	G	SYNONYMOUS_CODING	tcT/tcC
Chromosome 1	326957	Rs0R1c000048	C	A	A	C	NON_SYNONYMOUS_CODING	gCg/gAg
Chromosome 1	813849	Rs0R1c000126	C	T	C	T	SYNONYMOUS_CODING	gaG/gaA
Chromosome 1	817944	Rs0R1c000127	T	C	T	C	NON_SYNONYMOUS_CODING	gTt/gCt
Chromosome 1	849657	Rs0R1c000133	C	T	T	C	SYNONYMOUS_CODING	atC/atT
Chromosome 1	849675	Rs0R1c000133	A	T	T	A	SYNONYMOUS_CODING	tcA/tcT
Chromosome 1	998918	Rs0R1c000162	C	G	C	G	SYNONYMOUS_CODING	ggG/ggC
Chromosome 1	1006041	Rs0R1c000164	G	C	G	C	SYNONYMOUS_CODING	tcG/tcC
Chromosome 1	1695825	Rs0R1c000289	C	T	C	T	SYNONYMOUS_CODING	tcG/tcA
Chromosome 1	1884269	Rs0R1c000323	G	C	C	G	SYNONYMOUS_CODING	gtC/gtG
Chromosome 1	1921975	Rs0R1c000330	C	T	C	T	INTRON	.
Chromosome 1	2789815	Rs0R1c000468	A	G	A	G	SYNONYMOUS_CODING	ctT/ctC
Chromosome 1	2831958	Rs0R1c000475	G	C	G	C	NON_SYNONYMOUS_CODING	aGc/aCc
Chromosome 1	2889750	Rs0R1c000485	T	C	C	T	INTRON	.
Chromosome 1	3645469	Rs0R1c000599	G	A	A	G	NON_SYNONYMOUS_CODING	gCc/gTc
Chromosome 1	3645479	Rs0R1c000599	G	C	C	G	NON_SYNONYMOUS_CODING	Cag/Gag
Chromosome 1	3753062	Rs0R1c000612	G	A	A	G	SYNONYMOUS_CODING	taC/taT
Chromosome 1	3753107	Rs0R1c000612	C	A	A	C	UTR_5_PRIME	.
Chromosome 1	3769491	Rs0R1c000614	G	A	A	G	INTRON	.
Chromosome 1	3794286	Rs0R1c000619	A	G	A	G	SYNONYMOUS_CODING	gaT/gaC
Chromosome 1	4068866	Rs0R1c000656	A	G	G	A	UPSTREAM	.
Chromosome 1	4097682	Rs0R1c000660	A	C	A	C	NON_SYNONYMOUS_CODING	Tta/Gta
Chromosome 1	4352620	Rs0R1c000697	G	A	A	G	UPSTREAM	.
Chromosome 1	4352625	Rs0R1c000697	A	G	G	A	UPSTREAM	.
Chromosome 1	4352683	Rs0R1c000697	T	G	T	G	UPSTREAM	.
Chromosome 1	4899199	Rs0R1c000765	C	A	A	C	DOWNSTREAM	.
Chromosome 1	4972811	Rs0R1c000774	C	T	T	C	SYNONYMOUS_CODING	ggG/ggA
Chromosome 1	4977648	Rs0R1c000775	G	C	G	C	SYNONYMOUS_CODING	acG/acC
Chromosome 1	4980252	Rs0R1c000776	C	A	C	A	INTRON	.
Chromosome 1	5015311	Rs0R1c000778	A	T	A	T	SYNONYMOUS_CODING	gcA/gcT
Chromosome 1	5358672	Rs0R1c000825	G	C	C	G	NON_SYNONYMOUS_CODING	Caa/Gaa
Chromosome 1	5474687	Rs0R1c000842	C	T	C	T	NON_SYNONYMOUS_CODING	aGa/aAa
Chromosome 1	6367993	Rs0R1c000989	C	A	C	A	UTR_3_PRIME	.
Chromosome 1	6569657	Rs0R1c001014	C	T	C	T	NON_SYNONYMOUS_CODING	Gta/Ata
Chromosome 1	6667272	Rs0R1c001033	A	T	A	T	UTR_3_PRIME	.
Chromosome 1	6667273	Rs0R1c001033	A	T	A	T	UTR_3_PRIME	.
Chromosome 1	6949649	Rs0R1c001066	C	T	C	T	SYNONYMOUS_CODING	ttC/ttT
Chromosome 1	6961054	Rs0R1c001067	T	C	C	T	INTRON	.
Chromosome 1	7180025	Rs0R1c001094	T	C	C	T	INTRON	.
Chromosome 1	7180085	Rs0R1c001094	A	G	A	G	INTRON	.
Chromosome 1	7262910	Rs0R1c001102	G	C	G	C	DOWNSTREAM	.
Chromosome 1	7276221	Rs0R1c001103	C	T	C	T	DOWNSTREAM	.
Chromosome 1	7465299	Rs0R1c001133	T	C	T	C	SPLICE_SITE_REGION	.
Chromosome 1	7515352	Rs0R1c001140	G	T	T	G	DOWNSTREAM	.
Chromosome 1	8063554	Rs0R1c001201	C	T	T	C	UTR_3_PRIME	.
Chromosome 1	8085863	Rs0R1c001203	T	G	G	T	NON_SYNONYMOUS_CODING	tTt/tGt
Chromosome 1	8086653	Rs0R1c001203	A	G	G	A	NON_SYNONYMOUS_CODING	Ata/Gta
Chromosome 1	8137186	Rs0R1c001208	A	G	G	A	DOWNSTREAM	.
Chromosome 1	8414136	Rs0R1c001245	G	C	C	G	INTRON	.
Chromosome 1	9158541	Rs0R1c001351	T	G	T	G	INTRON	.
Chromosome 1	9614485	Rs0R1c001419	T	A	A	T	INTRON	.
Chromosome 1	9768554	Rs0R1c001447	C	A	A	C	SPLICE_SITE_REGION	.
Chromosome 1	10371013	Rs0R1c001536	G	A	G	A	SYNONYMOUS_CODING	gtG/gtA
Chromosome 1	10891427	Rs0R1c001590	C	T	T	C	NON_SYNONYMOUS_CODING	Cgt/Tgt
Chromosome 1	11018146	Rs0R1c001608	C	G	C	G	INTRON	.
Chromosome 1	11032097	Rs0R1c001609	C	T	C	T	SYNONYMOUS_CODING	gcG/gcA
Chromosome 1	11033053	Rs0R1c001609	G	A	G	A	UTR_5_PRIME	.
Chromosome 1	11105945	Rs0R1c001621	T	C	C	T	UPSTREAM	.
Chromosome 1	11486179	Rs0R1c001674	C	A	A	C	SYNONYMOUS_CODING	tcG/tcT
Chromosome 1	11603623	Rs0R1c001689	G	C	G	C	SYNONYMOUS_CODING	cgC/cgG
Chromosome 1	12014195	Rs0R1c001744	C	G	C	G	NON_SYNONYMOUS_CODING	caG/caC
Chromosome 1	12184468	Rs0R1c001763	T	A	T	A	SYNONYMOUS_CODING	ccA/ccT
Chromosome 1	12487028	Rs0R1c001808	G	C	G	C	NON_SYNONYMOUS_CODING	ttG/ttC
Chromosome 1	12612733	Rs0R1c001823	C	G	G	C	UTR_3_PRIME	.
Chromosome 1	12727887	Rs0R1c001844	C	T	C	T	SYNONYMOUS_CODING	agG/agA
Chromosome 1	12966689	Rs0R1c001875	A	G	G	A	SYNONYMOUS_CODING	taT/taC
Chromosome 1	13115661	Rs0R1c001899	C	A	C	A	NON_SYNONYMOUS_CODING	Ctc/Atc
Chromosome 1	13195220	Rs0R1c001913	G	A	G	A	SYNONYMOUS_CODING	cgG/cgA
Chromosome 1	13195232	Rs0R1c001913	A	G	A	G	SYNONYMOUS_CODING	agA/agG
Chromosome 1	13698515	Rs0R1c001974	T	C	T	C	SYNONYMOUS_CODING	ttA/ttG
Chromosome 1	13765951	Rs0R1c001981	G	A	A	G	SYNONYMOUS_CODING	agC/agT
Chromosome 1	14019842	Rs0R1c002017	C	T	C	T	DOWNSTREAM	.
Chromosome 1	14207556	Rs0R1c002032	A	G	A	G	SYNONYMOUS_CODING	Tta/Cta
Chromosome 1	14792670	Rs0R1c002078	C	T	C	T	UPSTREAM	.
Chromosome 1	15035202	Rs0R1c002119	G	A	G	A	SYNONYMOUS_CODING	gaG/gaA
Chromosome 1	15245444	Rs0R1c002142	G	C	G	C	INTRON	.
Chromosome 1	15740675	Rs0R1c002208	G	A	A	G	SYNONYMOUS_CODING	gaC/gaT
Chromosome 1	16491303	Rs0R1c002299	C	A	A	C	INTRON	.
Chromosome 1	16587185	Rs0R1c002308	G	T	T	G	DOWNSTREAM	.
Chromosome 1	16602447	Rs0R1c002310	G	T	T	G	DOWNSTREAM	.
Chromosome 1	17363824	Rs0R1c002412	G	A	A	G	INTRON	.
Chromosome 1	17507051	Rs0R1c002426	A	C	A	C	NON_SYNONYMOUS_CODING	Ttt/Gtt
Chromosome 1	17507091	Rs0R1c002426	G	A	G	A	SYNONYMOUS_CODING	atC/atT
Chromosome 1	17507105	Rs0R1c002426	C	G	G	C	NON_SYNONYMOUS_CODING	Gag/Cag
Chromosome 1	17512543	Rs0R1c002427	A	G	G	A	UPSTREAM	.
Chromosome 1	17691753	Rs0R1c002449	G	C	G	C	UTR_3_PRIME	.
Chromosome 1	17691775	Rs0R1c002449	G	A	G	A	UTR_3_PRIME	.
Chromosome 1	17748484	Rs0R1c002458	G	A	A	G	SYNONYMOUS_CODING	ggG/ggA
Chromosome 1	17862045	Rs0R1c002473	C	T	C	T	INTRON	.
Chromosome 1	18575173	Rs0R1c002567	A	G	A	G	UTR_3_PRIME	.
Chromosome 1	19179723	Rs0R1c002616	A	G	A	G	UPSTREAM	.
Chromosome 1	19214472	Rs0R1c002621	C	T	T	C	UPSTREAM	.
Chromosome 1	19371867	Rs0R1c002637	A	G	A	G	INTRON	.
Chromosome 1	19493769	Rs0R1c002645	T	C	C	T	UPSTREAM	.
Chromosome 1	19493779	Rs0R1c002645	G	A	A	G	UPSTREAM	.
Chromosome 1	19493810	Rs0R1c002645	T	A,C	C	A	UPSTREAM	.
Chromosome 1	19493880	Rs0R1c002645	G	A	A	G	UPSTREAM	.
Chromosome 1	20033673	Rs0R1c002682	G	A	A	G	UPSTREAM	.
Chromosome 1	20129733	Rs0R1c002687	C	T	T	C	SYNONYMOUS_CODING	acC/acT
Chromosome 1	21071810	Rs0R1c002776	C	A	C	A	SYNONYMOUS_CODING	gtC/gtA
Chromosome 1	26936973	Rs0R1c002949	C	T	T	C	UPSTREAM	.
Chromosome 1	28531864	Rs0R1c003042	G	A	A	G	INTRON	.
Chromosome 1	28531907	Rs0R1c003042	A	G	G	A	INTRON	.
Chromosome 1	28671218	Rs0R1c003049	G	T	T	G	STOP_GAINED	Gga/Tga
Chromosome 1	29445454	Rs0R1c003116	G	A	G	A	UPSTREAM	.
Chromosome 1	30159762	Rs0R1c003187	T	A	A	T	SYNONYMOUS_CODING	ctT/ctA
Chromosome 1	30161230	Rs0R1c003187	A	T	T	A	SYNONYMOUS_CODING	gtA/gtT
Chromosome 1	30161245	Rs0R1c003187	T	C	C	T	SYNONYMOUS_CODING	agT/agC
Chromosome 1	30406447	Rs0R1c003208	C	A	A	C	INTRON	.
Chromosome 1	30565313	Rs0R1c003219	T	C	T	C	UPSTREAM	.
Chromosome 1	30877410	Rs0R1c003253	A	T	A	T	SYNONYMOUS_CODING	gcT/gcA
Chromosome 1	30877455	Rs0R1c003253	C	T	T	C	SYNONYMOUS_CODING	gaG/gaA
Chromosome 1	30877488	Rs0R1c003253	C	T	C	T	SYNONYMOUS_CODING	ccG/ccA
Chromosome 1	30881848	Rs0R1c003253	G	A	G	A	NON_SYNONYMOUS_CODING	Cct/Tct
Chromosome 1	30984027	Rs0R1c003260	T	C	T	C	UPSTREAM	.
Chromosome 1	31402617	Rs0R1c003288	A	G	G	A	INTRON	.
Chromosome 1	31934022	Rs0R1c003326	A	T	A	T	INTRON	.
Chromosome 1	31934095	Rs0R1c003326	T	C	C	T	INTRON	.
Chromosome 1	32184311	Rs0R1c003346	A	C	C	A	UTR_5_PRIME	.
Chromosome 1	32228110	Rs0R1c003350	A	T	T	A	SYNONYMOUS_CODING	ccT/ccA
Chromosome 1	32246145	Rs0R1c003353	C	G	C	G	UPSTREAM	.
Chromosome 1	32486415	Rs0R1c003376	C	T	C	T	UPSTREAM	.
Chromosome 1	32605528	Rs0R1c003388	G	A	G	A	SYNONYMOUS_CODING	Cta/Tta
Chromosome 1	32823277	Rs0R1c003409	A	G	G	A	SYNONYMOUS_CODING	ctT/ctC
Chromosome 1	32896166	Rs0R1c003419	A	G	A	G	UPSTREAM	.
Chromosome 1	33655927	Rs0R1c003491	C	G	C	G	SPLICE_SITE_REGION	.
Chromosome 1	33655954	Rs0R1c003491	T	C	T	C	INTRON	.
Chromosome 1	33697034	Rs0R1c003499	C	A	A	C	UPSTREAM	.
Chromosome 1	35223386	Rs0R1c003619	G	T	G	T	UPSTREAM	.
Chromosome 1	35224936	Rs0R1c003619	C	G,A	G	A	UPSTREAM	.
Chromosome 1	35224948	Rs0R1c003619	C	G	C	G	UPSTREAM	.
Chromosome 1	35224978	Rs0R1c003619	G	A	G	A	UPSTREAM	.
Chromosome 1	35768926	Rs0R1c003665	T	C	T	C	UTR_3_PRIME	.
Chromosome 1	35768955	Rs0R1c003665	C	G	C	G	UTR_3_PRIME	.
Chromosome 1	37104938	Rs0R1c003804	A	G	A	G	INTRON	.
Chromosome 1	37197486	Rs0R1c003822	A	G	A	G	UTR_5_PRIME	.
Chromosome 1	37355963	Rs0R1c003845	T	C	T	C	UTR_3_PRIME	.
Chromosome 1	37607680	Rs0R1c003864	T	C	C	T	NON_SYNONYMOUS_CODING	Aaa/Gaa
Chromosome 1	37609726	Rs0R1c003865	A	C	A	C	DOWNSTREAM	.
Chromosome 1	37698027	Rs0R1c003873	C	G	C	G	INTRON	.
Chromosome 1	37698072	Rs0R1c003873	T	C	T	C	INTRON	.
Chromosome 1	37750683	Rs0R1c003878	T	C	C	T	SYNONYMOUS_CODING	aaT/aaC
Chromosome 1	38332222	Rs0R1c003936	G	C	G	C	UTR_5_PRIME	.
Chromosome 1	38780939	Rs0R1c003979	T	C	T	C	UPSTREAM	.
Chromosome 1	39160319	Rs0R1c004017	T	C	T	C	SYNONYMOUS_CODING	ctA/ctG
Chromosome 1	39502274	Rs0R1c004054	G	C	G	C	DOWNSTREAM	.
Chromosome 1	39591234	Rs0R1c004068	A	T	A	T	SYNONYMOUS_CODING	acT/acA
Chromosome 1	39699284	Rs0R1c004085	T	C	C	T	SYNONYMOUS_CODING	ttA/ttG
Chromosome 1	39816582	Rs0R1c004096	G	C	C	G	NON_SYNONYMOUS_CODING	Gaa/Caa
Chromosome 1	40022501	Rs0R1c004120	A	G	A	G	UTR_5_PRIME	.
Chromosome 1	40022517	Rs0R1c004120	G	T	G	T	UTR_5_PRIME	.
Chromosome 1	40428187	Rs0R1c004164	A	G	G	A	SYNONYMOUS_CODING	aaA/aaG
Chromosome 1	40787899	Rs0R1c004215	G	T	G	T	NON_SYNONYMOUS_CODING	tGt/tTt
Chromosome 1	40799450	Rs0R1c004217	G	C	G	C	DOWNSTREAM	.
Chromosome 1	41316255	Rs0R1c004289	T	G	G	T	INTRON	.
Chromosome 1	41324098	Rs0R1c004291	C	T	T	C	SYNONYMOUS_CODING	gcG/gcA
Chromosome 1	41381901	Rs0R1c004303	T	C	T	C	INTRON	.
Chromosome 1	41408681	Rs0R1c004306	A	G	G	A	DOWNSTREAM	.
Chromosome 1	41467162	Rs0R1c004311	T	C	T	C	SYNONYMOUS_CODING	ggA/ggG
Chromosome 1	41467182	Rs0R1c004311	T	C	T	C	NON_SYNONYMOUS_CODING	Acg/Gcg
Chromosome 1	41487899	Rs0R1c004313	T	C	C	T	NON_SYNONYMOUS_CODING	aTg/aCg
Chromosome 1	41860126	Rs0R1c004359	A	G	A	G	NON_SYNONYMOUS_CODING	Att/Gtt
Chromosome 1	41860146	Rs0R1c004359	A	G	A	G	SYNONYMOUS_CODING	ccA/ccG
Chromosome 1	41860163	Rs0R1c004359	A	G	A	G	NON_SYNONYMOUS_CODING	cAt/cGt
Chromosome 1	42394269	Rs0R1c004419	T	A	A	T	INTRON	.
Chromosome 1	42743645	Rs0R1c004471	C	G	C	G	SPLICE_SITE_REGION	.
Chromosome 1	42857220	Rs0R1c004481	T	C	C	T	SYNONYMOUS_CODING	agA/agG
Chromosome 1	42858092	Rs0R1c004481	G	A	G	A	SYNONYMOUS_CODING	gaC/gaT
Chromosome 1	42858105	Rs0R1c004481	A	G	A	G	NON_SYNONYMOUS_CODING	aTc/aCc
Chromosome 1	43054203	Rs0R1c004511	T	G	T	G	NON_SYNONYMOUS_CODING	aaT/aaG
Chromosome 1	43125945	Rs0R1c004521	G	A	G	A	SYNONYMOUS_CODING	agC/agT
Chromosome 1	43125951	Rs0R1c004521	T	A	T	A	NON_SYNONYMOUS_CODING	caA/caT
Chromosome 1	43144685	Rs0R1c004523	G	A	A	G	SYNONYMOUS_CODING	acG/acA
Chromosome 1	43144707	Rs0R1c004523	A	G	G	A	NON_SYNONYMOUS_CODING	Ata/Gta
Chromosome 1	43145230	Rs0R1c004523	T	A	T	A	NON_SYNONYMOUS_CODING	aaT/aaA
Chromosome 1	43632559	Rs0R1c004601	A	C	A	C	SYNONYMOUS_CODING	cgT/cgG
Chromosome 1	43632730	Rs0R1c004601	G	A	G	A	SYNONYMOUS_CODING	gcC/gcT
Chromosome 1	43951355	Rs0R1c004654	C	A	A	C	INTRON	.
Chromosome 1	44385094	Rs0R1c004704	T	C	T	C	SYNONYMOUS_CODING	ctT/ctC
Chromosome 1	44610868	Rs0R1c004726	C	A	C	A	SYNONYMOUS_CODING	tcC/tcA
Chromosome 1	44645790	Rs0R1c004735	T	G	T	G	INTRON	.
Chromosome 1	45004288	Rs0R1c004776	A	G	A	G	SYNONYMOUS_CODING	acT/acC
Chromosome 1	45004730	Rs0R1c004776	A	G	A	G	INTRON	.
Chromosome 1	45192330	Rs0R1c004796	T	C	T	C	NON_SYNONYMOUS_CODING	gTg/gCg
Chromosome 1	45244885	Rs0R1c004804	A	G	G	A	INTRON	.
Chromosome 1	45387954	Rs0R1c004823	C	A	C	A	NON_SYNONYMOUS_CODING	atG/atT
Chromosome 1	45542993	Rs0R1c004841	T	G	T	G	SYNONYMOUS_CODING	gtT/gtG
Chromosome 1	45810007	Rs0R1c004867	C	G	G	C	SYNONYMOUS_CODING	ccG/ccC
Chromosome 1	45810019	Rs0R1c004867	T	C	C	T	SYNONYMOUS_CODING	gaA/gaG
Chromosome 1	45883459	Rs0R1c004874	C	A	C	A	NON_SYNONYMOUS_CODING	gGg/gTg
Chromosome 1	45898580	Rs0R1c004875	G	T	G	T	SYNONYMOUS_CODING	acC/acA
Chromosome 1	45898586	Rs0R1c004875	A	G	A	G	SYNONYMOUS_CODING	aaT/aaC
Chromosome 1	45898746	Rs0R1c004875	G	C	G	C	NON_SYNONYMOUS_CODING	tCt/tGt
Chromosome 1	45923438	Rs0R1c004879	A	T	T	A	DOWNSTREAM	.
Chromosome 1	45923464	Rs0R1c004879	A	G	G	A	DOWNSTREAM	.
Chromosome 1	45923476	Rs0R1c004879	G	T	T	G	DOWNSTREAM	.
Chromosome 1	46412672	Rs0R1c004946	G	C	C	G	UPSTREAM	.
Chromosome 1	46412749	Rs0R1c004946	T	A	A	T	UPSTREAM	.
Chromosome 1	46412775	Rs0R1c004946	A	C	C	A	UPSTREAM	.
Chromosome 1	46494267	Rs0R1c004953	G	A	A	G	UTR_3_PRIME	.
Chromosome 1	46494268	Rs0R1c004953	A	G	A	G	UTR_3_PRIME	.
Chromosome 1	46611761	Rs0R1c004969	C	A	A	C	INTRON	.
Chromosome 1	46652181	Rs0R1c004976	A	G	G	A	SPLICE_SITE_REGION	.
Chromosome 1	46707966	Rs0R1c004982	T	G	G	T	DOWNSTREAM	.
Chromosome 1	47374086	Rs0R1c005042	T	G	G	T	INTRON	.
Chromosome 1	47374091	Rs0R1c005042	T	C	C	T	INTRON	.
Chromosome 1	47520851	Rs0R1c005060	T	C	T	C	DOWNSTREAM	.
Chromosome 1	47550134	Rs0R1c005063	T	G	T	G	SYNONYMOUS_CODING	cgT/cgG
Chromosome 1	48068581	Rs0R1c005121	A	G	G	A	UPSTREAM	.
Chromosome 1	48815977	Rs0R1c005226	C	A	A	C	UTR_3_PRIME	.
Chromosome 1	48815993	Rs0R1c005226	A	T	T	A	UTR_3_PRIME	.
Chromosome 1	48816016	Rs0R1c005226	T	A	A	T	UTR_3_PRIME	.
Chromosome 1	49837290	Rs0R1c005382	A	C,T	T	C	NON_SYNONYMOUS_CODING	Ttt/Att
Chromosome 1	49878755	Rs0R1c005386	G	A	A	G	INTRON	.
Chromosome 1	50301718	Rs0R1c005456	T	A	T	A	SYNONYMOUS_CODING	gcA/gcT
Chromosome 1	50347785	Rs0R1c005462	A	G	A	G	SYNONYMOUS_CODING	Ttg/Ctg
Chromosome 1	50875715	Rs0R1c005535	G	T	G	T	UPSTREAM	.
Chromosome 1	50875936	Rs0R1c005535	C	G	C	G	UPSTREAM	.
Chromosome 1	50882297	Rs0R1c005536	A	G	G	A	SYNONYMOUS_CODING	aaA/aaG
Chromosome 1	50942777	Rs0R1c005544	A	G	A	G	NON_SYNONYMOUS_CODING	Att/Gtt
Chromosome 1	51125472	Rs0R1c005572	A	C	C	A	INTRON	.
Chromosome 1	51125498	Rs0R1c005572	A	T	T	A	UTR_5_PRIME	.
Chromosome 1	51281510	Rs0R1c005594	A	C	A	C	INTRON	.
Chromosome 1	51331488	Rs0R1c005603	A	G	A	G	SYNONYMOUS_CODING	gcA/gcG
Chromosome 1	51331530	Rs0R1c005603	G	C	G	C	SYNONYMOUS_CODING	gtG/gtC
Chromosome 1	51331546	Rs0R1c005603	T	C	T	C	SYNONYMOUS_CODING	Ttg/Ctg
Chromosome 1	51702406	Rs0R1c005668	G	A	A	G	START_GAINED	.
Chromosome 1	51834794	Rs0R1c005689	C	G	C	G	INTRON	.
Chromosome 1	51880530	Rs0R1c005696	C	T	T	C	UPSTREAM	.
Chromosome 1	52038096	Rs0R1c005724	G	A	A	G	SYNONYMOUS_CODING	gtG/gtA
Chromosome 1	52038177	Rs0R1c005724	T	C	C	T	SYNONYMOUS_CODING	atT/atC
Chromosome 1	52300986	Rs0R1c005768	G	A	G	A	SYNONYMOUS_CODING	aaG/aaA
Chromosome 1	52301002	Rs0R1c005768	G	C	G	C	NON_SYNONYMOUS_CODING	Ggg/Cgg
Chromosome 1	52312613	Rs0R1c005770	A	C	A	C	UTR_5_PRIME	.
Chromosome 1	52531802	Rs0R1c005818	C	G	C	G	NON_SYNONYMOUS_CODING	Gga/Cga
Chromosome 1	52656083	Rs0R1c005838	G	T	T	G	UPSTREAM	.
Chromosome 1	52656253	Rs0R1c005838	T	G	T	G	UPSTREAM	.
Chromosome 1	52689783	Rs0R1c005843	G	T	G	T	INTRON	.
Chromosome 1	52856456	Rs0R1c005872	T	C	C	T	INTRON	.
Chromosome 1	53080644	Rs0R1c005914	T	A	A	T	SYNONYMOUS_CODING	atA/atT
Chromosome 1	53377434	Rs0R1c005963	A	G	G	A	DOWNSTREAM	.
Chromosome 1	53738506	Rs0R1c006026	G	T	G	T	NON_SYNONYMOUS_CODING	tCt/tAt
Chromosome 1	53771999	Rs0R1c006034	C	G	G	C	SYNONYMOUS_CODING	gcG/gcC
Chromosome 1	53774114	Rs0R1c006034	C	T	C	T	SYNONYMOUS_CODING	gcG/gcA
Chromosome 1	53774120	Rs0R1c006034	G	A	A	G	SYNONYMOUS_CODING	gcC/gcT
Chromosome 1	53935975	Rs0R1c006069	T	A	A	T	DOWNSTREAM	.
Chromosome 1	53936028	Rs0R1c006069	C	G	G	C	DOWNSTREAM	.
Chromosome 1	53949875	Rs0R1c006072	T	C	C	T	SYNONYMOUS_CODING	taT/taC
Chromosome 2	3692222	Intergenic	G	T	T	G	UNKNOWN	.
Chromosome 2	9173140	Intergenic	G	T	G	T	INTERGENIC	.
Chromosome 2	10047368	Intergenic	G	T	G	T	INTERGENIC	.
Chromosome 2	10047410	Intergenic	A	G	A	G	INTERGENIC	.
Chromosome 2	20338929	Intergenic	T	C	T	C	INTERGENIC	.
Chromosome 2	22260237	Intergenic	G	A	G	A	INTERGENIC	.
Chromosome 2	40902057	Intergenic	A	G,T	G	T	UNKNOWN	.
Chromosome 2	40902741	Intergenic	T	C	C	T	UNKNOWN	.
Chromosome 2	40902746	Intergenic	T	G	T	G	UNKNOWN	.
Chromosome 2	43033836	Intergenic	A	G	A	G	INTERGENIC	.
Chromosome 2	107947	Rs0R2c006213	T	G	G	T	NON_SYNONYMOUS_CODING	Ttc/Gtc
Chromosome 2	374824	Rs0R2c006261	G	A	G	A	NON_SYNONYMOUS_CODING	Ggg/Agg
Chromosome 2	432652	Rs0R2c006271	C	A	C	A	NON_SYNONYMOUS_CODING	Cat/Aat
Chromosome 2	447271	Rs0R2c006275	A	G	A	G	NON_SYNONYMOUS_CODING	Tcg/Ccg
Chromosome 2	587824	Rs0R2c006291	G	A	G	A	SYNONYMOUS_CODING	gcC/gcT
Chromosome 2	1161227	Rs0R2c006382	T	C	C	T	DOWNSTREAM	.
Chromosome 2	1283529	Rs0R2c006400	C	T	T	C	SYNONYMOUS_CODING	ttG/ttA
Chromosome 2	1472873	Rs0R2c006436	A	G	A	G	UTR_3_PRIME	.
Chromosome 2	1508304	Rs0R2c006441	T	A	T	A	SYNONYMOUS_CODING	ccT/ccA
Chromosome 2	1508404	Rs0R2c006441	G	C	G	C	NON_SYNONYMOUS_CODING	gGt/gCt
Chromosome 2	1848290	Rs0R2c006493	G	A	A	G	SYNONYMOUS_CODING	ccC/ccT
Chromosome 2	3464124	Rs0R2c006798	C	T	T	C	INTRON	.
Chromosome 2	4301955	Rs0R2c006919	T	C	T	C	DOWNSTREAM	.
Chromosome 2	4465191	Rs0R2c006945	G	A	G	A	UPSTREAM	.
Chromosome 2	4513740	Rs0R2c006957	T	C	C	T	SYNONYMOUS_CODING	gaT/gaC
Chromosome 2	4771918	Rs0R2c007012	T	C	T	C	INTRON	.
Chromosome 2	4821690	Rs0R2c007020	G	A	A	G	SYNONYMOUS_CODING	tgC/tgT
Chromosome 2	5061291	Rs0R2c007068	G	A	G	A	UPSTREAM	.
Chromosome 2	5648362	Rs0R2c007178	G	T	G	T	NON_SYNONYMOUS_CODING	aaG/aaT
Chromosome 2	5815656	Rs0R2c007217	C	A	A	C	SYNONYMOUS_CODING	Cga/Aga
Chromosome 2	5815890	Rs0R2c007217	C	G	C	G	NON_SYNONYMOUS_CODING	tCt/tGt
Chromosome 2	5818634	Rs0R2c007217	A	G	G	A	NON_SYNONYMOUS_CODING	Aaa/Gaa
Chromosome 2	5848130	Rs0R2c007223	A	C	A	C	NON_SYNONYMOUS_CODING	Tat/Gat
Chromosome 2	5981296	Rs0R2c007246	C	T	T	C	NON_SYNONYMOUS_CODING	gCa/gTa
Chromosome 2	6402919	Rs0R2c007321	A	G	A	G	SYNONYMOUS_CODING	agA/agG
Chromosome 2	6551070	Rs0R2c007347	C	G	G	C	NON_SYNONYMOUS_CODING	Ctc/Gtc
Chromosome 2	6551106	Rs0R2c007347	G	A	G	A	NON_SYNONYMOUS_CODING	Gtc/Atc
Chromosome 2	6667007	Rs0R2c007368	A	G	A	G	SYNONYMOUS_CODING	tcT/tcC
Chromosome 2	6667019	Rs0R2c007368	A	G	A	G	SYNONYMOUS_CODING	ccT/ccC
Chromosome 2	7339708	Rs0R2c007476	T	C	C	T	UPSTREAM	.
Chromosome 2	7384837	Rs0R2c007482	G	C	G	C	NON_SYNONYMOUS_CODING	caG/caC
Chromosome 2	7544175	Rs0R2c007506	A	G	A	G	SYNONYMOUS_CODING	ctT/ctC
Chromosome 2	8196992	Rs0R2c007603	G	A	G	A	UPSTREAM	.
Chromosome 2	8443642	Rs0R2c007639	C	T	C	T	NON_SYNONYMOUS_CODING	Gat/Aat
Chromosome 2	8858296	Rs0R2c007699	A	G	A	G	UPSTREAM	.
Chromosome 2	8928643	Rs0R2c007710	G	T	G	T	NON_SYNONYMOUS_CODING	cCt/cAt
Chromosome 2	8928647	Rs0R2c007710	T	C	C	T	NON_SYNONYMOUS_CODING	Agc/Ggc
Chromosome 2	9465309	Rs0R2c007791	T	C	T	C	INTRON	.
Chromosome 2	9465334	Rs0R2c007791	A	G	A	G	INTRON	.
Chromosome 2	9857556	Rs0R2c007842	A	G	A	G	NON_SYNONYMOUS_CODING	gAt/gGt
Chromosome 2	10058747	Rs0R2c007868	A	T	A	T	SYNONYMOUS_CODING	ggT/ggA
Chromosome 2	10163853	Rs0R2c007894	C	T	C	T	SYNONYMOUS_CODING	gaG/gaA
Chromosome 2	10504627	Rs0R2c007947	T	G	T	G	NON_SYNONYMOUS_CODING	ttA/ttC
Chromosome 2	10811735	Rs0R2c008002	T	G	T	G	INTRON	.
Chromosome 2	10886324	Rs0R2c008015	A	T	A	T	UTR_3_PRIME	.
Chromosome 2	10899142	Rs0R2c008017	A	T	A	T	SPLICE_SITE_REGION	.
Chromosome 2	10908375	Rs0R2c008018	A	T	T	A	SPLICE_SITE_REGION	.
Chromosome 2	11379485	Rs0R2c008104	T	G	G	T	INTRON	.
Chromosome 2	11562277	Rs0R2c008127	G	A	A	G	SYNONYMOUS_CODING	gtG/gtA
Chromosome 2	11576730	Rs0R2c008128	C	T	T	C	UPSTREAM	.
Chromosome 2	11576733	Rs0R2c008128	T	C	C	T	UPSTREAM	.
Chromosome 2	11908108	Rs0R2c008178	T	C	T	C	SYNONYMOUS_CODING	Tta/Cta
Chromosome 2	12271005	Rs0R2c008236	G	A	A	G	NON_SYNONYMOUS_CODING	aCt/aTt
Chromosome 2	12539480	Rs0R2c008296	A	G	G	A	SYNONYMOUS_CODING	Ttg/Ctg
Chromosome 2	12539521	Rs0R2c008296	C	G	G	C	NON_SYNONYMOUS_CODING	gGa/gCa
Chromosome 2	12864984	Rs0R2c008340	T	C	C	T	SYNONYMOUS_CODING	gtT/gtC
Chromosome 2	13254907	Rs0R2c008400	G	C	G	C	UTR_5_PRIME	.
Chromosome 2	13439877	Rs0R2c008429	A	C	A	C	SYNONYMOUS_CODING	ctA/ctC
Chromosome 2	14044366	Rs0R2c008513	A	G	A	G	SYNONYMOUS_CODING	gaA/gaG
Chromosome 2	14339303	Rs0R2c008551	C	A	C	A	UTR_3_PRIME	.
Chromosome 2	14790497	Rs0R2c008595	T	C	C	T	SYNONYMOUS_CODING	gcA/gcG
Chromosome 2	17078561	Rs0R2c008886	C	A	A	C	INTRON	.
Chromosome 2	17078568	Rs0R2c008886	C	A	A	C	INTRON	.
Chromosome 2	17283471	Rs0R2c008917	G	C	C	G	SYNONYMOUS_CODING	gcC/gcG
Chromosome 2	17283484	Rs0R2c008917	G	T	T	G	NON_SYNONYMOUS_CODING	cCa/cAa
Chromosome 2	17572149	Rs0R2c008951	A	T	A	T	UTR_5_PRIME	.
Chromosome 2	17777678	Rs0R2c008980	T	A	A	T	UPSTREAM	.
Chromosome 2	18223368	Rs0R2c009026	G	A	A	G	UPSTREAM	.
Chromosome 2	18411828	Rs0R2c009051	T	C	T	C	INTRON	.
Chromosome 2	18415563	Rs0R2c009052	C	A	C	A	NON_SYNONYMOUS_CODING	Ggt/Tgt
Chromosome 2	18789863	Rs0R2c009088	T	C	C	T	INTRON	.
Chromosome 2	18873642	Rs0R2c009100	G	A	G	A	UPSTREAM	.
Chromosome 2	18873665	Rs0R2c009100	A	C	A	C	UPSTREAM	.
Chromosome 2	19000549	Rs0R2c009119	A	C	A	C	DOWNSTREAM	.
Chromosome 2	19308562	Rs0R2c009151	G	A	A	G	SPLICE_SITE_REGION	.
Chromosome 2	19631718	Rs0R2c009198	C	T	T	C	DOWNSTREAM	.
Chromosome 2	20624346	Rs0R2c009309	T	A	T	A	INTRON	.
Chromosome 2	21477205	Rs0R2c009368	C	G	C	G	INTRON	.
Chromosome 2	22597888	Rs0R2c009434	T	C	C	T	INTRON	.
Chromosome 2	30254665	Rs0R2c009600	T	C	C	T	INTRON	.
Chromosome 2	30254721	Rs0R2c009600	C	T	T	C	INTRON	.
Chromosome 2	33236708	Rs0R2c009831	T	C	C	T	INTRON	.
Chromosome 2	33866486	Rs0R2c009882	T	C	C	T	DOWNSTREAM	.
Chromosome 2	33866548	Rs0R2c009882	C	T	T	C	DOWNSTREAM	.
Chromosome 2	35805559	Rs0R2c010029	T	C	T	C	SYNONYMOUS_CODING	Tta/Cta
Chromosome 2	35854936	Rs0R2c010033	G	A	G	A	INTRON	.
Chromosome 2	37924955	Rs0R2c010197	T	A	A	T	SYNONYMOUS_CODING	acA/acT
Chromosome 2	38026688	Rs0R2c010206	G	T	G	T	NON_SYNONYMOUS_CODING	Gtg/Ttg
Chromosome 2	38027798	Rs0R2c010206	A	G	G	A	SPLICE_SITE_REGION	.
Chromosome 2	38033100	Rs0R2c010207	C	T	T	C	SYNONYMOUS_CODING	caG/caA
Chromosome 2	38123958	Rs0R2c010217	G	A	G	A	SYNONYMOUS_CODING	taC/taT
Chromosome 2	38123982	Rs0R2c010217	G	A	G	A	SYNONYMOUS_CODING	gcC/gcT
Chromosome 2	38124477	Rs0R2c010217	G	A	A	G	SYNONYMOUS_CODING	atC/atT
Chromosome 2	38127361	Rs0R2c010217	T	C	T	C	SYNONYMOUS_CODING	caA/caG
Chromosome 2	38129111	Rs0R2c010217	C	T	T	C	NON_SYNONYMOUS_CODING	Gtt/Att
Chromosome 2	38129279	Rs0R2c010217	A	G	G	A	NON_SYNONYMOUS_CODING	Ttt/Ctt
Chromosome 2	38168001	Rs0R2c010225	G	C	C	G	SYNONYMOUS_CODING	gcC/gcG
Chromosome 2	38540310	Rs0R2c010259	C	T	T	C	SYNONYMOUS_CODING	aaC/aaT
Chromosome 2	38540320	Rs0R2c010259	G	A	A	G	NON_SYNONYMOUS_CODING	Gcc/Acc
Chromosome 2	38905150	Rs0R2c010295	C	T	C	T	SYNONYMOUS_CODING	tgC/tgT
Chromosome 2	39194808	Rs0R2c010321	G	A	G	A	UTR_5_PRIME	.
Chromosome 2	42542608	Rs0R2c010626	T	C	T	C	INTRON	.
Chromosome 2	42626049	Rs0R2c010634	C	T	T	C	SYNONYMOUS_CODING	gaC/gaT
Chromosome 2	43491025	Rs0R2c010748	G	A	A	G	SYNONYMOUS_CODING	agG/agA
Chromosome 2	43526956	Rs0R2c010752	A	T	T	A	DOWNSTREAM	.
Chromosome 2	44413875	Rs0R2c010840	C	T	T	C	INTRON	.
Chromosome 2	44924706	Rs0R2c010903	G	A	G	A	NON_SYNONYMOUS_CODING	Cct/Tct
Chromosome 2	45059756	Rs0R2c010919	C	T	T	C	SYNONYMOUS_CODING	caC/caT
Chromosome 2	45115652	Rs0R2c010922	C	A	A	C	SYNONYMOUS_CODING	ctC/ctA
Chromosome 2	45314770	Rs0R2c010953	C	A	C	A	INTRON	.
Chromosome 2	45314814	Rs0R2c010953	T	A	T	A	INTRON	.
Chromosome 2	45314823	Rs0R2c010953	T	C	T	C	INTRON	.
Chromosome 2	45325963	Rs0R2c010955	T	A	T	A	UTR_5_PRIME	.
Chromosome 2	45445967	Rs0R2c010969	G	A	A	G	NON_SYNONYMOUS_CODING	tGt/tAt
Chromosome 2	45450355	Rs0R2c010970	C	T	T	C	SYNONYMOUS_CODING	caC/caT
Chromosome 2	46001544	Rs0R2c011043	C	T	C	T	DOWNSTREAM	.
Chromosome 3	3384935	Intergenic	C	A	C	A	UNKNOWN	.
Chromosome 3	4766031	Intergenic	A	C	A	C	INTERGENIC	.
Chromosome 3	11103968	Intergenic	C	A	C	A	INTERGENIC	.
Chromosome 3	11104093	Intergenic	T	C	T	C	INTERGENIC	.
Chromosome 3	18654235	Intergenic	G	C	C	G	UNKNOWN	.
Chromosome 3	890507	Rs0R3c011210	G	A	G	A	SYNONYMOUS_CODING	ttC/ttT
Chromosome 3	1577561	Rs0R3c011338	T	C	T	C	DOWNSTREAM	.
Chromosome 3	1577610	Rs0R3c011338	G	T	G	T	DOWNSTREAM	.
Chromosome 3	2049312	Rs0R3c011433	C	T	T	C	SYNONYMOUS_CODING	ctC/ctT
Chromosome 3	2104755	Rs0R3c011445	C	A	C	A	SYNONYMOUS_CODING	ccG/ccT
Chromosome 3	2317355	Rs0R3c011480	G	A	G	A	NON_SYNONYMOUS_CODING	Gtt/Att
Chromosome 3	2317374	Rs0R3c011480	A	G	A	G	NON_SYNONYMOUS_CODING	gAa/gGa
Chromosome 3	2860712	Rs0R3c011573	T	A	T	A	UPSTREAM	.
Chromosome 3	2952280	Rs0R3c011594	A	G	A	G	SYNONYMOUS_CODING	ccT/ccC
Chromosome 3	2965899	Rs0R3c011596	T	A	A	T	NON_SYNONYMOUS_CODING	Ttc/Atc
Chromosome 3	2967099	Rs0R3c011596	T	G	G	T	SYNONYMOUS_CODING	acT/acG
Chromosome 3	3047926	Rs0R3c011615	A	G	A	G	SYNONYMOUS_CODING	gaT/gaC
Chromosome 3	3116935	Rs0R3c011626	T	C	C	T	SYNONYMOUS_CODING	aaA/aaG
Chromosome 3	3185815	Rs0R3c011641	G	C	C	G	NON_SYNONYMOUS_CODING	ttC/ttG
Chromosome 3	3211043	Rs0R3c011646	C	T	T	C	UPSTREAM	.
Chromosome 3	3242966	Rs0R3c011651	C	A	A	C	DOWNSTREAM	.
Chromosome 3	3463516	Rs0R3c011691	C	T	T	C	UPSTREAM	.
Chromosome 3	3463518	Rs0R3c011691	C	G	G	C	UPSTREAM	.
Chromosome 3	3524206	Rs0R3c011706	T	C	T	C	INTRON	.
Chromosome 3	3524370	Rs0R3c011706	C	T	C	T	INTRON	.
Chromosome 3	3530939	Rs0R3c011707	C	A	C	A	UPSTREAM	.
Chromosome 3	4060667	Rs0R3c011798	A	C	C	A	UPSTREAM	.
Chromosome 3	4060807	Rs0R3c011798	C	T	T	C	UPSTREAM	.
Chromosome 3	4062769	Rs0R3c011799	G	T	G	T	UPSTREAM	.
Chromosome 3	4468744	Rs0R3c011874	A	T	A	T	INTRON	.
Chromosome 3	4499213	Rs0R3c011882	A	G	G	A	SYNONYMOUS_CODING	gtA/gtG
Chromosome 3	4499271	Rs0R3c011882	T	C	C	T	NON_SYNONYMOUS_CODING	Ttc/Ctc
Chromosome 3	4499306	Rs0R3c011882	T	C	C	T	SYNONYMOUS_CODING	gtT/gtC
Chromosome 3	4499382	Rs0R3c011882	T	G	G	T	NON_SYNONYMOUS_CODING	Tca/Gca
Chromosome 3	4499390	Rs0R3c011882	A	T	T	A	SYNONYMOUS_CODING	ctA/ctT
Chromosome 3	4500806	Rs0R3c011882	T	C	C	T	SYNONYMOUS_CODING	gaT/gaC
Chromosome 3	4500818	Rs0R3c011882	A	G	G	A	SYNONYMOUS_CODING	ccA/ccG
Chromosome 3	4500845	Rs0R3c011882	G	T	T	G	NON_SYNONYMOUS_CODING	agG/agT
Chromosome 3	4719839	Rs0R3c011922	G	A	G	A	NON_SYNONYMOUS_CODING	aCc/aTc
Chromosome 3	5028457	Rs0R3c011968	G	C	G	C	UTR_5_PRIME	.
Chromosome 3	5582375	Rs0R3c012073	G	A	G	A	DOWNSTREAM	.
Chromosome 3	5582406	Rs0R3c012073	T	G	T	G	SYNONYMOUS_CODING	acA/acC
Chromosome 3	5618929	Rs0R3c012079	T	C	C	T	SYNONYMOUS_CODING	tcT/tcC
Chromosome 3	5764932	Rs0R3c012116	A	C	A	C	INTRON	.
Chromosome 3	6079291	Rs0R3c012162	C	T	C	T	NON_SYNONYMOUS_CODING	gGa/gAa
Chromosome 3	6079311	Rs0R3c012162	A	G	A	G	SYNONYMOUS_CODING	taT/taC
Chromosome 3	6080375	Rs0R3c012162	C	A	C	A	SYNONYMOUS_CODING	ggG/ggT
Chromosome 3	6170126	Rs0R3c012178	T	C	C	T	NON_SYNONYMOUS_CODING	Tca/Cca
Chromosome 3	6170129	Rs0R3c012178	G	T	T	G	NON_SYNONYMOUS_CODING	Gat/Tat
Chromosome 3	6989579	Rs0R3c012317	T	C	T	C	SYNONYMOUS_CODING	ggT/ggC
Chromosome 3	7055352	Rs0R3c012325	G	A	G	A	DOWNSTREAM	.
Chromosome 3	7626248	Rs0R3c012382	C	T	C	T	INTRON	.
Chromosome 3	9204829	Rs0R3c012592	C	G	C	G	UTR_5_PRIME	.
Chromosome 3	9429244	Rs0R3c012625	G	A	G	A	SYNONYMOUS_CODING	gaG/gaA
Chromosome 3	9972863	Rs0R3c012706	C	T	T	C	SYNONYMOUS_CODING	agC/agT
Chromosome 3	9972875	Rs0R3c012706	C	T	T	C	SYNONYMOUS_CODING	atC/atT
Chromosome 3	9972909	Rs0R3c012706	G	A	G	A	NON_SYNONYMOUS_CODING	Gca/Aca
Chromosome 3	10555882	Rs0R3c012775	T	C	C	T	NON_SYNONYMOUS_CODING	cTa/cCa
Chromosome 3	10700690	Rs0R3c012802	C	T	T	C	NON_SYNONYMOUS_CODING	Gat/Aat
Chromosome 3	10860860	Rs0R3c012824	G	A	G	A	INTRON	.
Chromosome 3	11840299	Rs0R3c012942	G	A	G	A	NON_SYNONYMOUS_CODING	Gta/Ata
Chromosome 3	11987650	Rs0R3c012968	T	G,C	G	C	SYNONYMOUS_CODING	ctT/ctC
Chromosome 3	14891042	Rs0R3c013254	G	T	G	T	DOWNSTREAM	.
Chromosome 3	14893145	Rs0R3c013255	C	T	C	T	DOWNSTREAM	.
Chromosome 3	14893159	Rs0R3c013255	G	C	G	C	DOWNSTREAM	.
Chromosome 3	14893838	Rs0R3c013255	C	A	C	A	INTRON	.
Chromosome 3	14898434	Rs0R3c013255	G	A	G	A	UPSTREAM	.
Chromosome 3	15137074	Rs0R3c013289	A	C	A	C	INTRON	.
Chromosome 3	15266524	Rs0R3c013306	C	A	C	A	STOP_GAINED	tCg/tAg
Chromosome 3	15318091	Rs0R3c013316	T	C	T	C	DOWNSTREAM	.
Chromosome 3	15325334	Rs0R3c013318	A	G	G	A	DOWNSTREAM	.
Chromosome 3	15349535	Rs0R3c013326	A	G	G	A	NON_SYNONYMOUS_CODING	Tca/Cca
Chromosome 3	15505785	Rs0R3c013336	C	T	T	C	UPSTREAM	.
Chromosome 3	15979066	Rs0R3c013394	C	T	T	C	UTR_5_PRIME	.
Chromosome 3	16690355	Rs0R3c013452	A	G	G	A	DOWNSTREAM	.
Chromosome 3	16690479	Rs0R3c013452	A	T	T	A	DOWNSTREAM	.
Chromosome 3	16691104	Rs0R3c013452	A	T	T	A	DOWNSTREAM	.
Chromosome 3	16691335	Rs0R3c013452	G	C	C	G	DOWNSTREAM	.
Chromosome 3	16691368	Rs0R3c013452	C	T	T	C	DOWNSTREAM	.
Chromosome 3	18615636	Rs0R3c013545	G	T	T	G	UPSTREAM	.
Chromosome 3	31027790	Rs0R3c016051	C	T	T	C	SYNONYMOUS_CODING	atC/atT
Chromosome 3	31027844	Rs0R3c016051	T	A	A	T	SYNONYMOUS_CODING	ggT/ggA
Chromosome 3	31027853	Rs0R3c016051	G	A	A	G	SYNONYMOUS_CODING	gtG/gtA
Chromosome 3	31028568	Rs0R3c016051	C	T	T	C	SYNONYMOUS_CODING	aaC/aaT
Chromosome 3	31028640	Rs0R3c016051	T	C	C	T	SYNONYMOUS_CODING	agT/agC
Chromosome 3	31629259	Rs0R3c016085	G	A	G	A	SYNONYMOUS_CODING	gcC/gcT
Chromosome 3	31629331	Rs0R3c016085	G	A	G	A	SYNONYMOUS_CODING	ccC/ccT
Chromosome 3	32478558	Rs0R3c016148	G	A	A	G	INTRON	.
Chromosome 3	33278438	Rs0R3c016216	T	A	A	T	UPSTREAM	.
Chromosome 3	33336480	Rs0R3c016221	A	C	C	A	INTRON	.
Chromosome 3	33336506	Rs0R3c016221	G	T	T	G	INTRON	.
Chromosome 3	33337679	Rs0R3c016221	C	A	A	C	INTRON	.
Chromosome 3	33338157	Rs0R3c016221	A	T	T	A	INTRON	.
Chromosome 3	33338217	Rs0R3c016221	A	C	C	A	INTRON	.
Chromosome 3	33338222	Rs0R3c016221	A	C	C	A	INTRON	.
Chromosome 3	33338310	Rs0R3c016221	A	C	C	A	INTRON	.
Chromosome 3	33338330	Rs0R3c016221	G	A	A	G	INTRON	.
Chromosome 3	33340140	Rs0R3c016221	C	A	A	C	INTRON	.
Chromosome 3	33340251	Rs0R3c016221	A	T	T	A	INTRON	.
Chromosome 3	33340254	Rs0R3c016221	A	G	G	A	INTRON	.
Chromosome 3	33341107	Rs0R3c016221	G	A	A	G	INTRON	.
Chromosome 3	35166692	Rs0R3c016400	G	T	G	T	INTRON	.
Chromosome 3	36560847	Rs0R3c016541	A	C	C	A	SYNONYMOUS_CODING	acT/acG
Chromosome 3	36698089	Rs0R3c016567	C	T	T	C	SYNONYMOUS_CODING	gaG/gaA
Chromosome 3	56726615	Rs0R3c019832	A	G	G	A	UPSTREAM	.
Chromosome 4	2685714	Intergenic	T	C	T	C	INTERGENIC	.
Chromosome 4	9863033	Intergenic	T	G	T	G	INTERGENIC	.
Chromosome 4	16656131	Intergenic	G	A	A	G	INTERGENIC	.
Chromosome 4	16656145	Intergenic	A	T	T	A	INTERGENIC	.
Chromosome 4	22773243	Intergenic	C	T	T	C	UNKNOWN	.
Chromosome 4	38396534	Intergenic	C	A	A	C	INTERGENIC	.
Chromosome 4	38396744	Intergenic	C	G	G	C	INTERGENIC	.
Chromosome 4	52955344	Intergenic	A	T	T	A	UNKNOWN	.
Chromosome 4	52955373	Intergenic	T	C	C	T	UNKNOWN	.
Chromosome 4	54289217	Intergenic	T	A	A	T	INTERGENIC	.
Chromosome 4	54289241	Intergenic	G	A	A	G	INTERGENIC	.
Chromosome 4	58751084	Intergenic	G	A	G	A	INTERGENIC	.
Chromosome 4	169207	Rs0R4c019951	G	C	G	C	INTRON	.
Chromosome 4	169276	Rs0R4c019951	C	G	G	C	SYNONYMOUS_CODING	tcC/tcG
Chromosome 4	179023	Rs0R4c019953	A	T	A	T	INTRON	.
Chromosome 4	212522	Rs0R4c019961	T	C	T	C	DOWNSTREAM	.
Chromosome 4	212537	Rs0R4c019961	T	C	T	C	DOWNSTREAM	.
Chromosome 4	214073	Rs0R4c019962	A	T	A	T	DOWNSTREAM	.
Chromosome 4	214094	Rs0R4c019962	C	T	C	T	DOWNSTREAM	.
Chromosome 4	233963	Rs0R4c019966	T	C	T	C	INTRON	.
Chromosome 4	262604	Rs0R4c019973	G	T	G	T	SPLICE_SITE_REGION	.
Chromosome 4	262742	Rs0R4c019973	C	T	C	T	SYNONYMOUS_CODING	aaG/aaA
Chromosome 4	262746	Rs0R4c019973	A	G	A	G	NON_SYNONYMOUS_CODING	cTg/cCg
Chromosome 4	262802	Rs0R4c019973	A	G	A	G	SYNONYMOUS_CODING	caT/caC
Chromosome 4	262816	Rs0R4c019973	C	T	C	T	NON_SYNONYMOUS_CODING	Gat/Aat
Chromosome 4	263708	Rs0R4c019973	T	G	T	G	NON_SYNONYMOUS_CODING	Aat/Cat
Chromosome 4	263723	Rs0R4c019973	T	C	T	C	NON_SYNONYMOUS_CODING	Aac/Gac
Chromosome 4	320510	Rs0R4c019979	T	C	C	T	UPSTREAM	.
Chromosome 4	320566	Rs0R4c019979	T	A	A	T	UPSTREAM	.
Chromosome 4	701898	Rs0R4c020030	T	C	T	C	DOWNSTREAM	.
Chromosome 4	748054	Rs0R4c020035	A	C	C	A	INTRON	.
Chromosome 4	784883	Rs0R4c020039	T	C	C	T	SYNONYMOUS_CODING	caT/caC
Chromosome 4	911384	Rs0R4c020058	T	A	T	A	SYNONYMOUS_CODING	tcA/tcT
Chromosome 4	911411	Rs0R4c020058	T	A	A	T	SYNONYMOUS_CODING	tcA/tcT
Chromosome 4	911780	Rs0R4c020058	G	A	G	A	SYNONYMOUS_CODING	Cta/Tta
Chromosome 4	911813	Rs0R4c020058	T	A	A	T	NON_SYNONYMOUS_CODING	Atg/Ttg
Chromosome 4	973758	Rs0R4c020069	T	G	G	T	NON_SYNONYMOUS_CODING	Atg/Ctg
Chromosome 4	974965	Rs0R4c020069	A	C	C	A	SYNONYMOUS_CODING	tcT/tcG
Chromosome 4	1041002	Rs0R4c020081	G	A	G	A	NON_SYNONYMOUS_CODING	Gag/Aag
Chromosome 4	1443246	Rs0R4c020142	C	A	A	C	SPLICE_SITE_DONOR	.
Chromosome 4	1677753	Rs0R4c020180	C	G	G	C	INTRON	.
Chromosome 4	1684659	Rs0R4c020181	C	A	C	A	INTRON	.
Chromosome 4	1774030	Rs0R4c020203	A	T	T	A	UTR_5_PRIME	.
Chromosome 4	1782891	Rs0R4c020204	C	T	C	T	NON_SYNONYMOUS_CODING	Gca/Aca
Chromosome 4	1792602	Rs0R4c020206	G	A	A	G	SYNONYMOUS_CODING	taC/taT
Chromosome 4	1841560	Rs0R4c020209	C	A	A	C	UTR_3_PRIME	.
Chromosome 4	1841570	Rs0R4c020209	T	A	A	T	UTR_3_PRIME	.
Chromosome 4	1841656	Rs0R4c020209	C	T	T	C	UTR_3_PRIME	.
Chromosome 4	1920692	Rs0R4c020221	G	T	G	T	UPSTREAM	.
Chromosome 4	1947728	Rs0R4c020226	A	C,T	T	C	SPLICE_SITE_REGION	.
Chromosome 4	1990838	Rs0R4c020236	C	T	T	C	SYNONYMOUS_CODING	tcG/tcA
Chromosome 4	2021460	Rs0R4c020245	A	T	A	T	DOWNSTREAM	.
Chromosome 4	2060580	Rs0R4c020250	T	C	T	C	SYNONYMOUS_CODING	aaT/aaC
Chromosome 4	2348366	Rs0R4c020296	A	C	A	C	DOWNSTREAM	.
Chromosome 4	2368200	Rs0R4c020300	G	C	G	C	SPLICE_SITE_REGION	.
Chromosome 4	2404341	Rs0R4c020306	A	G	A	G	DOWNSTREAM	.
Chromosome 4	2629678	Rs0R4c020344	A	G	G	A	NON_SYNONYMOUS_CODING	aTg/aCg
Chromosome 4	2731291	Rs0R4c020357	C	A	C	A	SYNONYMOUS_CODING	ctG/ctT
Chromosome 4	2824563	Rs0R4c020378	A	C	A	C	NON_SYNONYMOUS_CODING	aAa/aCa
Chromosome 4	2901677	Rs0R4c020392	T	G	G	T	NON_SYNONYMOUS_CODING	Ttg/Gtg
Chromosome 4	2903998	Rs0R4c020392	T	A	T	A	SYNONYMOUS_CODING	acT/acA
Chromosome 4	3280197	Rs0R4c020437	C	T	C	T	NON_SYNONYMOUS_CODING	Gat/Aat
Chromosome 4	3280219	Rs0R4c020437	C	G	C	G	SYNONYMOUS_CODING	tcG/tcC
Chromosome 4	3287651	Rs0R4c020439	G	A	A	G	SPLICE_SITE_REGION	.
Chromosome 4	3395994	Rs0R4c020449	A	G	A	G	SYNONYMOUS_CODING	ttT/ttC
Chromosome 4	3396924	Rs0R4c020449	C	G	C	G	NON_SYNONYMOUS_CODING	Ggg/Cgg
Chromosome 4	3540758	Rs0R4c020478	A	T	A	T	DOWNSTREAM	.
Chromosome 4	3669832	Rs0R4c020499	T	C	T	C	SYNONYMOUS_CODING	ctT/ctC
Chromosome 4	3677396	Rs0R4c020501	T	C	T	C	SYNONYMOUS_CODING	ctT/ctC
Chromosome 4	3677413	Rs0R4c020501	G	A	G	A	NON_SYNONYMOUS_CODING	aGa/aAa
Chromosome 4	3677453	Rs0R4c020501	C	T	C	T	SYNONYMOUS_CODING	atC/atT
Chromosome 4	4271224	Rs0R4c020609	C	T	C	T	SPLICE_SITE_REGION	.
Chromosome 4	4541254	Rs0R4c020666	C	T	T	C	SYNONYMOUS_CODING	acG/acA
Chromosome 4	4874684	Rs0R4c020726	G	T	G	T	SYNONYMOUS_CODING	gcG/gcT
Chromosome 4	4874693	Rs0R4c020726	C	T	C	T	SYNONYMOUS_CODING	ttC/ttT
Chromosome 4	5022878	Rs0R4c020746	G	A	G	A	UTR_3_PRIME	.
Chromosome 4	5606315	Rs0R4c020821	T	C	T	C	UPSTREAM	.
Chromosome 4	5887152	Rs0R4c020865	G	A	G	A	DOWNSTREAM	.
Chromosome 4	6064020	Rs0R4c020891	T	C	T	C	SYNONYMOUS_CODING	ggA/ggG
Chromosome 4	6064773	Rs0R4c020891	A	T	T	A	SYNONYMOUS_CODING	gcT/gcA
Chromosome 4	6064787	Rs0R4c020891	C	T	C	T	NON_SYNONYMOUS_CODING	Gaa/Aaa
Chromosome 4	6220978	Rs0R4c020907	C	A	C	A	INTRON	.
Chromosome 4	6590623	Rs0R4c020950	C	T	C	T	SYNONYMOUS_CODING	aaG/aaA
Chromosome 4	6855704	Rs0R4c020988	G	T	G	T	NON_SYNONYMOUS_CODING	aCg/aAg
Chromosome 4	7793197	Rs0R4c021153	C	T	T	C	SYNONYMOUS_CODING	gtC/gtT
Chromosome 4	8622716	Rs0R4c021273	T	C	T	C	SYNONYMOUS_CODING	tcT/tcC
Chromosome 4	9245821	Rs0R4c021376	T	C	C	T	UTR_3_PRIME	.
Chromosome 4	9863688	Rs0R4c021473	A	G	A	G	DOWNSTREAM	.
Chromosome 4	9864014	Rs0R4c021473	G	A	A	G	DOWNSTREAM	.
Chromosome 4	9864412	Rs0R4c021473	C	T	C	T	DOWNSTREAM	.
Chromosome 4	10190420	Rs0R4c021520	G	T	T	G	NON_SYNONYMOUS_CODING	Ccc/Acc
Chromosome 4	10283237	Rs0R4c021535	C	T	C	T	SYNONYMOUS_CODING	gaG/gaA
Chromosome 4	10283251	Rs0R4c021535	G	A	A	G	SYNONYMOUS_CODING	Cta/Tta
Chromosome 4	10284185	Rs0R4c021535	G	A	G	A	NON_SYNONYMOUS_CODING	Cct/Tct
Chromosome 4	10284307	Rs0R4c021535	A	T	A	T	NON_SYNONYMOUS_CODING	gTt/gAt
Chromosome 4	10754945	Rs0R4c021601	C	G	G	C	NON_SYNONYMOUS_CODING	gaG/gaC
Chromosome 4	10760344	Rs0R4c021602	A	G	A	G	NON_SYNONYMOUS_CODING	gTt/gCt
Chromosome 4	10956200	Rs0R4c021629	A	G	G	A	DOWNSTREAM	.
Chromosome 4	10956251	Rs0R4c021629	A	T	A	T	DOWNSTREAM	.
Chromosome 4	10994384	Rs0R4c021637	C	T	C	T	NON_SYNONYMOUS_CODING	aCg/aTg
Chromosome 4	11399395	Rs0R4c021700	G	C	C	G	UPSTREAM	.
Chromosome 4	11456408	Rs0R4c021711	G	A	G	A	NON_SYNONYMOUS_CODING	cCt/cTt
Chromosome 4	11721437	Rs0R4c021756	A	G	G	A	UPSTREAM	.
Chromosome 4	12017727	Rs0R4c021798	C	A	C	A	NON_SYNONYMOUS_CODING	Cta/Ata
Chromosome 4	12024493	Rs0R4c021799	A	G	A	G	UTR_3_PRIME	.
Chromosome 4	12024506	Rs0R4c021799	A	C	A	C	UTR_3_PRIME	.
Chromosome 4	12198927	Rs0R4c021819	A	G	A	G	SYNONYMOUS_CODING	tcT/tcC
Chromosome 4	12435232	Rs0R4c021853	A	G	A	G	DOWNSTREAM	.
Chromosome 4	12562350	Rs0R4c021866	G	A	G	A	UTR_5_PRIME	.
Chromosome 4	12562352	Rs0R4c021866	A	G	A	G	UTR_5_PRIME	.
Chromosome 4	12737650	Rs0R4c021895	C	T	T	C	INTRON	.
Chromosome 4	12851555	Rs0R4c021912	T	A	T	A	INTRON	.
Chromosome 4	13248004	Rs0R4c021978	T	C	T	C	DOWNSTREAM	.
Chromosome 4	13248013	Rs0R4c021978	G	A	G	A	DOWNSTREAM	.
Chromosome 4	13476930	Rs0R4c022007	A	G	G	A	INTRON	.
Chromosome 4	13959764	Rs0R4c022068	G	A	G	A	UPSTREAM	.
Chromosome 4	14017073	Rs0R4c022074	T	C	T	C	SYNONYMOUS_CODING	agT/agC
Chromosome 4	14017582	Rs0R4c022074	C	T	T	C	SYNONYMOUS_CODING	taC/taT
Chromosome 4	14441339	Rs0R4c022123	C	T	T	C	NON_SYNONYMOUS_CODING	cGc/cAc
Chromosome 4	14479676	Rs0R4c022126	T	C	C	T	SYNONYMOUS_CODING	ctA/ctG
Chromosome 4	14546980	Rs0R4c022130	A	C	C	A	DOWNSTREAM	.
Chromosome 4	15204238	Rs0R4c022204	T	G	T	G	UTR_3_PRIME	.
Chromosome 4	15483418	Rs0R4c022253	T	G	G	T	SYNONYMOUS_CODING	tcA/tcC
Chromosome 4	15880322	Rs0R4c022294	A	G	A	G	SYNONYMOUS_CODING	gaA/gaG
Chromosome 4	15880325	Rs0R4c022294	T	A	T	A	SYNONYMOUS_CODING	atT/atA
Chromosome 4	15880424	Rs0R4c022294	C	A	C	A	SYNONYMOUS_CODING	tcC/tcA
Chromosome 4	16055518	Rs0R4c022310	G	A	A	G	SYNONYMOUS_CODING	ctC/ctT
Chromosome 4	16058371	Rs0R4c022310	C	A	A	C	SYNONYMOUS_CODING	cgG/cgT
Chromosome 4	16115587	Rs0R4c022321	C	G	G	C	SYNONYMOUS_CODING	ctG/ctC
Chromosome 4	16370699	Rs0R4c022344	T	C	C	T	UTR_3_PRIME	.
Chromosome 4	17242483	Rs0R4c022447	G	A	G	A	INTRON	.
Chromosome 4	17526517	Rs0R4c022474	T	C	T	C	DOWNSTREAM	.
Chromosome 4	17526558	Rs0R4c022474	T	C	T	C	DOWNSTREAM	.
Chromosome 4	17526564	Rs0R4c022474	C	T	C	T	DOWNSTREAM	.
Chromosome 4	17895142	Rs0R4c022505	T	G	G	T	INTRON	.
Chromosome 4	17925396	Rs0R4c022509	C	G	G	C	NON_SYNONYMOUS_CODING	Gtc/Ctc
Chromosome 4	17978632	Rs0R4c022513	G	C	C	G	DOWNSTREAM	.
Chromosome 4	18737709	Rs0R4c022572	T	A	T	A	UTR_5_PRIME	.
Chromosome 4	18836783	Rs0R4c022578	A	C	C	A	UTR_5_PRIME	.
Chromosome 4	19281599	Rs0R4c022616	G	A	G	A	INTRON	.
Chromosome 4	19281635	Rs0R4c022616	C	T	C	T	INTRON	.
Chromosome 4	19771068	Rs0R4c022647	G	A	A	G	UPSTREAM	.
Chromosome 4	19771080	Rs0R4c022647	G	A	A	G	UPSTREAM	.
Chromosome 4	19771282	Rs0R4c022647	G	A	A	G	UPSTREAM	.
Chromosome 4	19793929	Rs0R4c022650	C	T	T	C	UTR_5_PRIME	.
Chromosome 4	36937683	Rs0R4c023084	A	G	G	A	SYNONYMOUS_CODING	acA/acG
Chromosome 4	37378906	Rs0R4c023126	T	C	C	T	SYNONYMOUS_CODING	Tta/Cta
Chromosome 4	37865344	Rs0R4c023167	G	A	A	G	UPSTREAM	.
Chromosome 4	37865356	Rs0R4c023167	T	G	G	T	UPSTREAM	.
Chromosome 4	37937976	Rs0R4c023174	G	A	G	A	SYNONYMOUS_CODING	cgG/cgA
Chromosome 4	37952749	Rs0R4c023175	T	C	T	C	UTR_3_PRIME	.
Chromosome 4	38900530	Rs0R4c023267	G	A	A	G	SYNONYMOUS_CODING	tcG/tcA
Chromosome 4	38968094	Rs0R4c023274	G	T	T	G	SYNONYMOUS_CODING	ctG/ctT
Chromosome 4	39725418	Rs0R4c023364	C	A	A	C	DOWNSTREAM	.
Chromosome 4	39814889	Rs0R4c023371	T	C	T	C	SYNONYMOUS_CODING	ggA/ggG
Chromosome 4	39817213	Rs0R4c023371	A	G	A	G	UTR_5_PRIME	.
Chromosome 4	40004165	Rs0R4c023387	G	A	G	A	INTRON	.
Chromosome 4	40115149	Rs0R4c023405	A	C	C	A	SYNONYMOUS_CODING	cgT/cgG
Chromosome 4	40301230	Rs0R4c023424	T	C	T	C	DOWNSTREAM	.
Chromosome 4	40313940	Rs0R4c023425	C	A	A	C	SYNONYMOUS_CODING	acC/acA
Chromosome 4	41457295	Rs0R4c023550	G	A,T	A	T	SYNONYMOUS_CODING	ccG/ccA
Chromosome 4	41463944	Rs0R4c023552	A	T	A	T	SYNONYMOUS_CODING	gtT/gtA
Chromosome 4	41493785	Rs0R4c023556	G	A	G	A	UPSTREAM	.
Chromosome 4	41566155	Rs0R4c023564	C	G	C	G	NON_SYNONYMOUS_CODING	Cat/Gat
Chromosome 4	41570949	Rs0R4c023564	C	T	T	C	SYNONYMOUS_CODING	Cta/Tta
Chromosome 4	41877729	Rs0R4c023605	T	G	G	T	DOWNSTREAM	.
Chromosome 4	42306295	Rs0R4c023650	C	A	C	A	UTR_5_PRIME	.
Chromosome 4	42363700	Rs0R4c023653	C	T	C	T	SYNONYMOUS_CODING	cgC/cgT
Chromosome 4	42648128	Rs0R4c023673	A	G	A	G	NON_SYNONYMOUS_CODING	cAa/cGa
Chromosome 4	42796537	Rs0R4c023682	A	G	G	A	DOWNSTREAM	.
Chromosome 4	43787078	Rs0R4c023813	C	A	A	C	INTRON	.
Chromosome 4	44124806	Rs0R4c023860	A	T	A	T	INTRON	.
Chromosome 4	44522875	Rs0R4c023921	T	C	T	C	DOWNSTREAM	.
Chromosome 4	44531914	Rs0R4c023924	C	A	C	A	SYNONYMOUS_CODING	ctC/ctA
Chromosome 4	44532227	Rs0R4c023924	C	T	C	T	SYNONYMOUS_CODING	aaC/aaT
Chromosome 4	44532584	Rs0R4c023924	C	T	C	T	DOWNSTREAM	.
Chromosome 4	44532664	Rs0R4c023924	A	T	A	T	DOWNSTREAM	.
Chromosome 4	44532685	Rs0R4c023924	G	T	G	T	DOWNSTREAM	.
Chromosome 4	44532701	Rs0R4c023924	C	T	C	T	DOWNSTREAM	.
Chromosome 4	44532952	Rs0R4c023925	C	G	C	G	DOWNSTREAM	.
Chromosome 4	44726394	Rs0R4c023954	G	T	G	T	UPSTREAM	.
Chromosome 4	45414066	Rs0R4c024011	T	C	T	C	INTRON	.
Chromosome 4	45607691	Rs0R4c024039	T	G	T	G	SYNONYMOUS_CODING	atA/atC
Chromosome 4	45692103	Rs0R4c024047	C	A	C	A	SYNONYMOUS_CODING	atC/atA
Chromosome 4	45829397	Rs0R4c024065	C	A	C	A	DOWNSTREAM	.
Chromosome 4	45951226	Rs0R4c024089	G	A	G	A	UPSTREAM	.
Chromosome 4	45978796	Rs0R4c024096	C	A	C	A	NON_SYNONYMOUS_CODING	gCa/gAa
Chromosome 4	46048138	Rs0R4c024104	A	G	G	A	SYNONYMOUS_CODING	gcA/gcG
Chromosome 4	46048147	Rs0R4c024104	A	G	G	A	SYNONYMOUS_CODING	tcA/tcG
Chromosome 4	46440222	Rs0R4c024158	A	T	T	A	SYNONYMOUS_CODING	ggA/ggT
Chromosome 4	46864230	Rs0R4c024203	T	C	T	C	NON_SYNONYMOUS_CODING	gTg/gCg
Chromosome 4	46864243	Rs0R4c024203	A	G	A	G	SYNONYMOUS_CODING	ttA/ttG
Chromosome 4	46864342	Rs0R4c024203	T	G	T	G	SYNONYMOUS_CODING	tcT/tcG
Chromosome 4	46864370	Rs0R4c024203	C	G	C	G	NON_SYNONYMOUS_CODING	Cca/Gca
Chromosome 4	46864378	Rs0R4c024203	C	T	C	T	SYNONYMOUS_CODING	taC/taT
Chromosome 4	47023639	Rs0R4c024224	C	A	C	A	UPSTREAM	.
Chromosome 4	47214333	Rs0R4c024255	C	T	T	C	NON_SYNONYMOUS_CODING	Gca/Aca
Chromosome 4	47710405	Rs0R4c024318	T	G	G	T	SYNONYMOUS_CODING	ctT/ctG
Chromosome 4	48350149	Rs0R4c024402	T	C	T	C	UTR_3_PRIME	.
Chromosome 4	49126153	Rs0R4c024496	T	C	T	C	INTRON	.
Chromosome 4	49126168	Rs0R4c024496	T	A	T	A	INTRON	.
Chromosome 4	49632564	Rs0R4c024582	G	A	G	A	INTRON	.
Chromosome 4	49861693	Rs0R4c024608	A	G	A	G	INTRON	.
Chromosome 4	50024877	Rs0R4c024632	C	T	C	T	DOWNSTREAM	.
Chromosome 4	50655874	Rs0R4c024738	A	C	A	C	INTRON	.
Chromosome 4	50680309	Rs0R4c024743	A	G	A	G	NON_SYNONYMOUS_CODING	Ttc/Ctc
Chromosome 4	51214969	Rs0R4c024829	T	A	T	A	DOWNSTREAM	.
Chromosome 4	51214987	Rs0R4c024829	C	T	C	T	DOWNSTREAM	.
Chromosome 4	51328634	Rs0R4c024854	T	C	C	T	SYNONYMOUS_CODING	ccT/ccC
Chromosome 4	51738096	Rs0R4c024914	C	T	T	C	NON_SYNONYMOUS_CODING	aGc/aAc
Chromosome 4	51819589	Rs0R4c024931	G	A	A	G	DOWNSTREAM	.
Chromosome 4	51842144	Rs0R4c024932	A	C	A	C	SYNONYMOUS_CODING	acA/acC
Chromosome 4	52626796	Rs0R4c025057	A	G	G	A	SYNONYMOUS_CODING	ccA/ccG
Chromosome 4	52627655	Rs0R4c025057	A	C	A	C	NON_SYNONYMOUS_CODING	Agt/Cgt
Chromosome 4	52629997	Rs0R4c025058	T	C	C	T	UTR_5_PRIME	.
Chromosome 4	52683585	Rs0R4c025065	T	A	A	T	NON_SYNONYMOUS_CODING	tTt/tAt
Chromosome 4	52683589	Rs0R4c025065	G	A	A	G	SYNONYMOUS_CODING	ccG/ccA
Chromosome 4	52752204	Rs0R4c025071	A	C	C	A	NON_SYNONYMOUS_CODING	Aac/Cac
Chromosome 4	52773054	Rs0R4c025076	C	A	A	C	INTRON	.
Chromosome 4	53522188	Rs0R4c025141	C	T	T	C	INTRON	.
Chromosome 4	53897649	Rs0R4c025179	A	G	G	A	SYNONYMOUS_CODING	atT/atC
Chromosome 4	53897694	Rs0R4c025179	A	T	A	T	NON_SYNONYMOUS_CODING	agT/agA
Chromosome 4	54949956	Rs0R4c025266	G	A	G	A	UPSTREAM	.
Chromosome 4	55275666	Rs0R4c025293	C	A	C	A	UPSTREAM	.
Chromosome 4	55275675	Rs0R4c025293	A	G	A	G	UPSTREAM	.
Chromosome 4	55314094	Rs0R4c025297	C	T	C	T	NON_SYNONYMOUS_CODING	aCa/aTa
Chromosome 4	55316082	Rs0R4c025298	A	C	A	C	SYNONYMOUS_CODING	ggT/ggG
Chromosome 4	55316085	Rs0R4c025298	A	G	A	G	SYNONYMOUS_CODING	aaT/aaC
Chromosome 4	55361517	Rs0R4c025302	A	T	T	A	DOWNSTREAM	.
Chromosome 4	55361613	Rs0R4c025302	C	T	T	C	DOWNSTREAM	.
Chromosome 4	55361845	Rs0R4c025302	A	G	G	A	DOWNSTREAM	.
Chromosome 4	55361903	Rs0R4c025302	T	A	A	T	DOWNSTREAM	.
Chromosome 4	55361930	Rs0R4c025302	G	A	G	A	DOWNSTREAM	.
Chromosome 4	55361953	Rs0R4c025302	C	T	T	C	DOWNSTREAM	.
Chromosome 4	55398663	Rs0R4c025305	T	C	T	C	DOWNSTREAM	.
Chromosome 4	55398753	Rs0R4c025305	T	C	T	C	DOWNSTREAM	.
Chromosome 4	55398852	Rs0R4c025305	C	T	C	T	DOWNSTREAM	.
Chromosome 4	55609877	Rs0R4c025331	A	T	A	T	UTR_3_PRIME	.
Chromosome 4	56987263	Rs0R4c025485	C	A	A	C	NON_SYNONYMOUS_CODING	Gcg/Tcg
Chromosome 4	57067502	Rs0R4c025493	T	C	T	C	SYNONYMOUS_CODING	ttT/ttC
Chromosome 4	57067603	Rs0R4c025493	C	T	T	C	SYNONYMOUS_CODING	gtC/gtT
Chromosome 4	57136469	Rs0R4c025507	G	A	G	A	SYNONYMOUS_CODING	ggC/ggT
Chromosome 4	57163052	Rs0R4c025508	A	G,C	C	G	DOWNSTREAM	.
Chromosome 4	57241329	Rs0R4c025516	T	C	T	C	DOWNSTREAM	.
Chromosome 4	57311764	Rs0R4c025521	T	A	T	A	INTRON	.
Chromosome 4	57607793	Rs0R4c025554	C	T	T	C	UPSTREAM	.
Chromosome 4	57761472	Rs0R4c025572	T	C	T	C	SYNONYMOUS_CODING	gcA/gcG
Chromosome 4	57774562	Rs0R4c025576	G	A	A	G	SYNONYMOUS_CODING	cgC/cgT
Chromosome 4	57775044	Rs0R4c025576	C	T	C	T	SYNONYMOUS_CODING	ttG/ttA
Chromosome 4	57775771	Rs0R4c025576	C	A	C	A	NON_SYNONYMOUS_CODING	gGa/gTa
Chromosome 4	57775834	Rs0R4c025576	C	T	C	T	UTR_5_PRIME	.
Chromosome 4	58141341	Rs0R4c025633	T	A	A	T	UPSTREAM	.
Chromosome 4	58540218	Rs0R4c025682	A	G	G	A	UTR_5_PRIME	.
Chromosome 4	58758087	Rs0R4c025704	A	G	G	A	DOWNSTREAM	.
Chromosome 4	58758102	Rs0R4c025704	A	C	C	A	DOWNSTREAM	.
Chromosome 5	21697193	Intergenic	G	T	T	G	INTERGENIC	.
Chromosome 5	21697198	Intergenic	G	A	A	G	INTERGENIC	.
Chromosome 5	34025246	Intergenic	C	T	C	T	UNKNOWN	.
Chromosome 5	34033400	Intergenic	C	T	C	T	UNKNOWN	.
Chromosome 5	34033410	Intergenic	A	G	A	G	UNKNOWN	.
Chromosome 5	301914	Rs0R5c025850	G	A	G	A	SYNONYMOUS_CODING	ctG/ctA
Chromosome 5	301915	Rs0R5c025850	A	T	A	T	NON_SYNONYMOUS_CODING	Agt/Tgt
Chromosome 5	322665	Rs0R5c025855	C	G	G	C	INTRON	.
Chromosome 5	322937	Rs0R5c025855	A	G	A	G	UTR_5_PRIME	.
Chromosome 5	339899	Rs0R5c025860	C	T	T	C	SYNONYMOUS_CODING	aaG/aaA
Chromosome 5	339932	Rs0R5c025860	G	A	G	A	SYNONYMOUS_CODING	ccC/ccT
Chromosome 5	356682	Rs0R5c025863	T	C	C	T	SYNONYMOUS_CODING	aaA/aaG
Chromosome 5	356718	Rs0R5c025863	T	A	T	A	SYNONYMOUS_CODING	cgA/cgT
Chromosome 5	386423	Rs0R5c025869	T	A	A	T	SYNONYMOUS_CODING	gcA/gcT
Chromosome 5	386430	Rs0R5c025869	G	T	T	G	NON_SYNONYMOUS_CODING	tCt/tAt
Chromosome 5	391142	Rs0R5c025870	T	C	C	T	INTRON	.
Chromosome 5	391172	Rs0R5c025870	G	A	A	G	INTRON	.
Chromosome 5	391230	Rs0R5c025870	A	G	G	A	INTRON	.
Chromosome 5	475718	Rs0R5c025889	G	A	G	A	INTRON	.
Chromosome 5	475747	Rs0R5c025889	G	T	G	T	INTRON	.
Chromosome 5	475772	Rs0R5c025889	A	G	A	G	INTRON	.
Chromosome 5	507853	Rs0R5c025897	C	T	C	T	SYNONYMOUS_CODING	gtG/gtA
Chromosome 5	544758	Rs0R5c025901	A	G	G	A	INTRON	.
Chromosome 5	544775	Rs0R5c025901	G	A	A	G	INTRON	.
Chromosome 5	901173	Rs0R5c025971	G	A	A	G	SYNONYMOUS_CODING	ccC/ccT
Chromosome 5	1198236	Rs0R5c026029	C	T	T	C	SYNONYMOUS_CODING	tcC/tcT
Chromosome 5	1264193	Rs0R5c026044	G	A	G	A	NON_SYNONYMOUS_CODING	Gct/Act
Chromosome 5	1343395	Rs0R5c026065	T	A	T	A	NON_SYNONYMOUS_CODING	Ata/Tta
Chromosome 5	1356290	Rs0R5c026067	T	C	T	C	NON_SYNONYMOUS_CODING	Atc/Gtc
Chromosome 5	1360849	Rs0R5c026068	A	G	G	A	SYNONYMOUS_CODING	ctA/ctG
Chromosome 5	1413884	Rs0R5c026079	T	G	G	T	SYNONYMOUS_CODING	acT/acG
Chromosome 5	1605664	Rs0R5c026115	C	T	T	C	UTR_3_PRIME	.
Chromosome 5	1653302	Rs0R5c026125	T	A	T	A	SPLICE_SITE_REGION	.
Chromosome 5	1996184	Rs0R5c026188	G	T	G	T	INTRON	.
Chromosome 5	2720414	Rs0R5c026318	C	T	C	T	SYNONYMOUS_CODING	gaG/gaA
Chromosome 5	2720417	Rs0R5c026318	A	T	A	T	SYNONYMOUS_CODING	atT/atA
Chromosome 5	2826454	Rs0R5c026333	G	C	G	C	SYNONYMOUS_CODING	gtG/gtC
Chromosome 5	2935663	Rs0R5c026352	T	C	T	C	DOWNSTREAM	.
Chromosome 5	2972221	Rs0R5c026360	A	G	A	G	INTRON	.
Chromosome 5	2972231	Rs0R5c026360	G	A	G	A	INTRON	.
Chromosome 5	3185242	Rs0R5c026385	T	C	C	T	UPSTREAM	.
Chromosome 5	3234869	Rs0R5c026396	G	A	A	G	SYNONYMOUS_CODING	aaG/aaA
Chromosome 5	3235908	Rs0R5c026396	A	G	G	A	NON_SYNONYMOUS_CODING	Aag/Gag
Chromosome 5	3304534	Rs0R5c026411	C	T	C	T	NON_SYNONYMOUS_CODING	Gac/Aac
Chromosome 5	3304670	Rs0R5c026411	T	G	T	G	NON_SYNONYMOUS_CODING	Act/Cct
Chromosome 5	3304687	Rs0R5c026411	C	T	C	T	NON_SYNONYMOUS_CODING	gGa/gAa
Chromosome 5	3305909	Rs0R5c026411	T	G	T	G	SYNONYMOUS_CODING	atA/atC
Chromosome 5	3306193	Rs0R5c026411	G	A	G	A	SYNONYMOUS_CODING	caC/caT
Chromosome 5	3313389	Rs0R5c026414	T	C	C	T	INTRON	.
Chromosome 5	3313416	Rs0R5c026414	T	C	C	T	INTRON	.
Chromosome 5	3313487	Rs0R5c026414	T	C	C	T	INTRON	.
Chromosome 5	3504497	Rs0R5c026448	T	C	C	T	INTRON	.
Chromosome 5	3571347	Rs0R5c026458	G	T	T	G	UPSTREAM	.
Chromosome 5	3584273	Rs0R5c026461	G	T	T	G	DOWNSTREAM	.
Chromosome 5	3630476	Rs0R5c026466	A	C	A	C	SYNONYMOUS_CODING	ggT/ggG
Chromosome 5	3630520	Rs0R5c026466	T	C	T	C	NON_SYNONYMOUS_CODING	Aca/Gca
Chromosome 5	3630626	Rs0R5c026466	T	G	G	T	SYNONYMOUS_CODING	ccA/ccC
Chromosome 5	3630674	Rs0R5c026466	C	T	T	C	UPSTREAM	.
Chromosome 5	3663058	Rs0R5c026469	C	A	C	A	NON_SYNONYMOUS_CODING	Cac/Aac
Chromosome 5	3736738	Rs0R5c026482	A	G	A	G	UPSTREAM	.
Chromosome 5	3898573	Rs0R5c026508	T	C	T	C	SYNONYMOUS_CODING	agT/agC
Chromosome 5	3910790	Rs0R5c026510	T	A	T	A	SYNONYMOUS_CODING	tcA/tcT
Chromosome 5	3920432	Rs0R5c026512	T	G	T	G	NON_SYNONYMOUS_CODING	aTc/aGc
Chromosome 5	3923170	Rs0R5c026513	T	C	T	C	NON_SYNONYMOUS_CODING	gTg/gCg
Chromosome 5	3929250	Rs0R5c026515	T	C	T	C	INTRON	.
Chromosome 5	3929268	Rs0R5c026515	C	T	C	T	INTRON	.
Chromosome 5	3948710	Rs0R5c026519	A	T	A	T	UTR_5_PRIME	.
Chromosome 5	4147127	Rs0R5c026550	A	G	A	G	DOWNSTREAM	.
Chromosome 5	4727160	Rs0R5c026629	C	T	T	C	INTRON	.
Chromosome 5	4983010	Rs0R5c026662	T	C	T	C	NON_SYNONYMOUS_CODING	Atc/Gtc
Chromosome 5	5083170	Rs0R5c026681	A	T	T	A	DOWNSTREAM	.
Chromosome 5	5151510	Rs0R5c026694	T	C	T	C	NON_SYNONYMOUS_CODING	tTt/tCt
Chromosome 5	5152555	Rs0R5c026694	A	T	A	T	SYNONYMOUS_CODING	atA/atT
Chromosome 5	5178327	Rs0R5c026702	G	A	A	G	INTRON	.
Chromosome 5	5240122	Rs0R5c026711	A	T	T	A	INTRON	.
Chromosome 5	5259418	Rs0R5c026715	G	C	G	C	SYNONYMOUS_CODING	tcC/tcG
Chromosome 5	5340407	Rs0R5c026729	A	G	A	G	UPSTREAM	.
Chromosome 5	5348308	Rs0R5c026730	C	G	C	G	SYNONYMOUS_CODING	ggG/ggC
Chromosome 5	5456623	Rs0R5c026750	G	A	A	G	DOWNSTREAM	.
Chromosome 5	5456625	Rs0R5c026750	T	C	C	T	DOWNSTREAM	.
Chromosome 5	5456701	Rs0R5c026750	A	G	A	G	DOWNSTREAM	.
Chromosome 5	5898898	Rs0R5c026825	T	A	T	A	INTRON	.
Chromosome 5	6114898	Rs0R5c026870	T	C	T	C	SYNONYMOUS_CODING	Ttg/Ctg
Chromosome 5	6114921	Rs0R5c026870	G	T	T	G	SYNONYMOUS_CODING	ccG/ccT
Chromosome 5	6114966	Rs0R5c026870	A	G	G	A	SYNONYMOUS_CODING	agA/agG
Chromosome 5	6117326	Rs0R5c026870	A	T	T	A	UTR_3_PRIME	.
Chromosome 5	6180828	Rs0R5c026882	A	G	G	A	NON_SYNONYMOUS_CODING	Tct/Cct
Chromosome 5	6181049	Rs0R5c026882	A	G	G	A	SYNONYMOUS_CODING	Tta/Cta
Chromosome 5	6229884	Rs0R5c026893	C	T	T	C	SYNONYMOUS_CODING	tcG/tcA
Chromosome 5	6310710	Rs0R5c026909	T	C	T	C	SPLICE_SITE_REGION	.
Chromosome 5	6708126	Rs0R5c026974	A	G	A	G	SYNONYMOUS_CODING	atT/atC
Chromosome 5	6835091	Rs0R5c026991	T	G	G	T	INTRON	.
Chromosome 5	7158914	Rs0R5c027042	G	T	G	T	SYNONYMOUS_CODING	ggC/ggA
Chromosome 5	7256863	Rs0R5c027059	A	G	A	G	NON_SYNONYMOUS_CODING	tAc/tGc
Chromosome 5	7521777	Rs0R5c027104	G	C	G	C	INTRON	.
Chromosome 5	7615632	Rs0R5c027121	C	G	G	C	INTRON	.
Chromosome 5	7615633	Rs0R5c027121	A	T	T	A	INTRON	.
Chromosome 5	7735586	Rs0R5c027139	G	C	C	G	DOWNSTREAM	.
Chromosome 5	7735589	Rs0R5c027139	T	C	C	T	DOWNSTREAM	.
Chromosome 5	7820230	Rs0R5c027148	A	G	G	A	SYNONYMOUS_CODING	ggT/ggC
Chromosome 5	7820251	Rs0R5c027148	C	G	C	G	SYNONYMOUS_CODING	gtG/gtC
Chromosome 5	8027305	Rs0R5c027182	A	G	G	A	SPLICE_SITE_REGION	.
Chromosome 5	8071983	Rs0R5c027192	A	G	A	G	NON_SYNONYMOUS_CODING	aAt/aGt
Chromosome 5	8125629	Rs0R5c027198	A	G	A	G	SYNONYMOUS_CODING	caT/caC
Chromosome 5	8210464	Rs0R5c027213	T	A	T	A	INTRON	.
Chromosome 5	8332953	Rs0R5c027235	T	G	T	G	DOWNSTREAM	.
Chromosome 5	8613979	Rs0R5c027279	G	C	G	C	INTRON	.
Chromosome 5	8617784	Rs0R5c027279	T	C	C	T	DOWNSTREAM	.
Chromosome 5	8627093	Rs0R5c027281	A	G	G	A	INTRON	.
Chromosome 5	8811359	Rs0R5c027312	T	C	T	C	UTR_3_PRIME	.
Chromosome 5	8813901	Rs0R5c027312	G	C	G	C	UTR_5_PRIME	.
Chromosome 5	8915027	Rs0R5c027325	G	A	G	A	SPLICE_SITE_REGION	.
Chromosome 5	8915063	Rs0R5c027325	G	A	G	A	INTRON	.
Chromosome 5	9014441	Rs0R5c027345	T	C	C	T	SYNONYMOUS_CODING	gcT/gcC
Chromosome 5	9014497	Rs0R5c027345	A	T	T	A	NON_SYNONYMOUS_CODING	cAt/cTt
Chromosome 5	9068492	Rs0R5c027353	C	A	A	C	UPSTREAM	.
Chromosome 5	9068498	Rs0R5c027353	T	C	C	T	UPSTREAM	.
Chromosome 5	9068838	Rs0R5c027353	C	A	C	A	UPSTREAM	.
Chromosome 5	9068907	Rs0R5c027353	C	T	T	C	UPSTREAM	.
Chromosome 5	9068968	Rs0R5c027353	G	A	G	A	UPSTREAM	.
Chromosome 5	9069006	Rs0R5c027353	G	T	G	T	UPSTREAM	.
Chromosome 5	9069009	Rs0R5c027353	T	G	T	G	UPSTREAM	.
Chromosome 5	9069060	Rs0R5c027353	A	G	A	G	UPSTREAM	.
Chromosome 5	9267398	Rs0R5c027374	T	C	C	T	SYNONYMOUS_CODING	gtA/gtG
Chromosome 5	9267399	Rs0R5c027374	A	G	G	A	NON_SYNONYMOUS_CODING	gTa/gCa
Chromosome 5	9273908	Rs0R5c027375	T	C	T	C	NON_SYNONYMOUS_CODING	Aaa/Gaa
Chromosome 5	9273913	Rs0R5c027375	A	G	A	G	NON_SYNONYMOUS_CODING	cTa/cCa
Chromosome 5	9417841	Rs0R5c027397	A	T	A	T	NON_SYNONYMOUS_CODING	Tcc/Acc
Chromosome 5	9417893	Rs0R5c027397	T	A	T	A	SYNONYMOUS_CODING	ggA/ggT
Chromosome 5	9553644	Rs0R5c027418	T	C	T	C	NON_SYNONYMOUS_CODING	aAc/aGc
Chromosome 5	9746406	Rs0R5c027448	T	C	T	C	SYNONYMOUS_CODING	ccT/ccC
Chromosome 5	9746520	Rs0R5c027448	G	A	G	A	SYNONYMOUS_CODING	gcG/gcA
Chromosome 5	9746740	Rs0R5c027448	G	A	A	G	NON_SYNONYMOUS_CODING	Gac/Aac
Chromosome 5	9751429	Rs0R5c027448	G	A	A	G	SYNONYMOUS_CODING	ttG/ttA
Chromosome 5	9752081	Rs0R5c027448	C	T	T	C	SYNONYMOUS_CODING	agC/agT
Chromosome 5	10270826	Rs0R5c027525	T	G	T	G	NON_SYNONYMOUS_CODING	aAg/aCg
Chromosome 5	10278120	Rs0R5c027527	C	A	C	A	INTRON	.
Chromosome 5	10510015	Rs0R5c027559	C	A	A	C	UPSTREAM	.
Chromosome 5	10698072	Rs0R5c027586	C	T	C	T	SYNONYMOUS_CODING	tcG/tcA
Chromosome 5	10698093	Rs0R5c027586	C	A	A	C	SYNONYMOUS_CODING	acG/acT
Chromosome 5	10840957	Rs0R5c027605	A	T	A	T	NON_SYNONYMOUS_CODING	aTt/aAt
Chromosome 5	10870585	Rs0R5c027611	G	A	A	G	UPSTREAM	.
Chromosome 5	11163498	Rs0R5c027655	A	T	T	A	UPSTREAM	.
Chromosome 5	11238629	Rs0R5c027668	G	A	A	G	DOWNSTREAM	.
Chromosome 5	11379562	Rs0R5c027696	G	C	G	C	NON_SYNONYMOUS_CODING	ttG/ttC
Chromosome 5	11508963	Rs0R5c027713	G	A	G	A	UPSTREAM	.
Chromosome 5	11508975	Rs0R5c027713	T	C	T	C	UPSTREAM	.
Chromosome 5	11509003	Rs0R5c027713	T	C	T	C	UPSTREAM	.
Chromosome 5	11509454	Rs0R5c027713	A	C	A	C	UPSTREAM	.
Chromosome 5	11855229	Rs0R5c027753	G	C	G	C	SYNONYMOUS_CODING	acG/acC
Chromosome 5	11860789	Rs0R5c027755	A	G	A	G	SYNONYMOUS_CODING	gtT/gtC
Chromosome 5	11921008	Rs0R5c027768	T	C	T	C	SPLICE_SITE_REGION	.
Chromosome 5	11971534	Rs0R5c027774	G	T	T	G	INTRON	.
Chromosome 5	12160847	Rs0R5c027805	G	A	A	G	UTR_3_PRIME	.
Chromosome 5	12276772	Rs0R5c027829	C	A	A	C	UPSTREAM	.
Chromosome 5	12276803	Rs0R5c027829	C	A	A	C	UPSTREAM	.
Chromosome 5	12277163	Rs0R5c027829	A	G	A	G	UPSTREAM	.
Chromosome 5	12315942	Rs0R5c027833	T	C	T	C	INTRON	.
Chromosome 5	12316020	Rs0R5c027833	A	T	T	A	INTRON	.
Chromosome 5	12332994	Rs0R5c027834	G	A	A	G	SYNONYMOUS_CODING	ttC/ttT
Chromosome 5	12358628	Rs0R5c027838	G	C	G	C	DOWNSTREAM	.
Chromosome 5	12476385	Rs0R5c027860	T	C	C	T	SYNONYMOUS_CODING	gaT/gaC
Chromosome 5	12689108	Rs0R5c027901	G	A	G	A	SYNONYMOUS_CODING	cgC/cgT
Chromosome 5	12689126	Rs0R5c027901	A	G	A	G	SYNONYMOUS_CODING	gtT/gtC
Chromosome 5	12689156	Rs0R5c027901	T	G	T	G	SYNONYMOUS_CODING	ctA/ctC
Chromosome 5	13052507	Rs0R5c027960	C	G	G	C	UTR_5_PRIME	.
Chromosome 5	13053456	Rs0R5c027960	A	T	A	T	INTRON	.
Chromosome 5	13053480	Rs0R5c027960	G	A	G	A	INTRON	.
Chromosome 5	13161298	Rs0R5c027976	T	C	C	T	UTR_5_PRIME	.
Chromosome 5	13164601	Rs0R5c027976	C	G	C	G	NON_SYNONYMOUS_CODING	aCa/aGa
Chromosome 5	13164651	Rs0R5c027976	G	A	G	A	DOWNSTREAM	.
Chromosome 5	13236318	Rs0R5c027986	A	T	T	A	UTR_5_PRIME	.
Chromosome 5	13236371	Rs0R5c027986	G	T	T	G	UTR_5_PRIME	.
Chromosome 5	13271553	Rs0R5c027990	C	T	C	T	SPLICE_SITE_REGION	.
Chromosome 5	13610404	Rs0R5c028048	C	A	A	C	SYNONYMOUS_CODING	tcC/tcA
Chromosome 5	13610515	Rs0R5c028048	A	G	G	A	SYNONYMOUS_CODING	ggA/ggG
Chromosome 5	13973952	Rs0R5c028117	A	G	G	A	SYNONYMOUS_CODING	acT/acC
Chromosome 5	14050305	Rs0R5c028127	C	A	A	C	DOWNSTREAM	.
Chromosome 5	14050335	Rs0R5c028127	G	A	G	A	DOWNSTREAM	.
Chromosome 5	14123866	Rs0R5c028137	A	G	A	G	SPLICE_SITE_REGION	.
Chromosome 5	14123925	Rs0R5c028137	A	G	A	G	INTRON	.
Chromosome 5	14159567	Rs0R5c028143	G	C	C	G	INTRON	.
Chromosome 5	14417939	Rs0R5c028184	G	T	G	T	INTRON	.
Chromosome 5	14599813	Rs0R5c028215	A	G	G	A	NON_SYNONYMOUS_CODING	cAg/cGg
Chromosome 5	14846805	Rs0R5c028259	G	A	G	A	SYNONYMOUS_CODING	ctC/ctT
Chromosome 5	14992806	Rs0R5c028279	T	A	T	A	INTRON	.
Chromosome 5	15102169	Rs0R5c028300	C	T	C	T	NON_SYNONYMOUS_CODING	cCt/cTt
Chromosome 5	15203888	Rs0R5c028311	T	A	T	A	DOWNSTREAM	.
Chromosome 5	15203906	Rs0R5c028311	G	A	G	A	DOWNSTREAM	.
Chromosome 5	15259023	Rs0R5c028319	C	A	C	A	SYNONYMOUS_CODING	atC/atA
Chromosome 5	15410178	Rs0R5c028337	T	C	T	C	SYNONYMOUS_CODING	ctT/ctC
Chromosome 5	15410355	Rs0R5c028337	G	A	A	G	SYNONYMOUS_CODING	aaG/aaA
Chromosome 5	15717466	Rs0R5c028389	C	A	A	C	INTRON	.
Chromosome 5	15795317	Rs0R5c028398	A	G	A	G	DOWNSTREAM	.
Chromosome 5	15810937	Rs0R5c028401	T	C	T	C	SYNONYMOUS_CODING	ggA/ggG
Chromosome 5	15810949	Rs0R5c028401	T	C	T	C	SYNONYMOUS_CODING	gcA/gcG
Chromosome 5	15917924	Rs0R5c028412	C	G	G	C	SYNONYMOUS_CODING	ggG/ggC
Chromosome 5	15973892	Rs0R5c028421	G	T	T	G	UTR_5_PRIME	.
Chromosome 5	15974145	Rs0R5c028421	T	A	A	T	INTRON	.
Chromosome 5	16060607	Rs0R5c028436	C	A	A	C	SYNONYMOUS_CODING	gcC/gcA
Chromosome 5	16169860	Rs0R5c028453	A	G	G	A	INTRON	.
Chromosome 5	16170468	Rs0R5c028453	C	T	C	T	SYNONYMOUS_CODING	gaC/gaT
Chromosome 5	16495360	Rs0R5c028505	G	A	G	A	INTRON	.
Chromosome 5	16881349	Rs0R5c028562	A	T	T	A	SPLICE_SITE_DONOR	.
Chromosome 5	16944904	Rs0R5c028572	C	T	T	C	SYNONYMOUS_CODING	caC/caT
Chromosome 5	17112405	Rs0R5c028596	C	T	C	T	NON_SYNONYMOUS_CODING	aCg/aTg
Chromosome 5	17116432	Rs0R5c028598	T	C	T	C	SYNONYMOUS_CODING	ctA/ctG
Chromosome 5	17197139	Rs0R5c028612	T	C	T	C	UTR_5_PRIME	.
Chromosome 5	17197142	Rs0R5c028612	A	G	A	G	UTR_5_PRIME	.
Chromosome 5	17270161	Rs0R5c028623	C	T	T	C	SYNONYMOUS_CODING	gcG/gcA
Chromosome 5	17272705	Rs0R5c028623	G	A	A	G	SYNONYMOUS_CODING	gaC/gaT
Chromosome 5	17273523	Rs0R5c028623	A	G	G	A	NON_SYNONYMOUS_CODING	gTc/gCc
Chromosome 5	17349719	Rs0R5c028633	G	A	G	A	DOWNSTREAM	.
Chromosome 5	17349871	Rs0R5c028633	G	A	G	A	DOWNSTREAM	.
Chromosome 5	17606730	Rs0R5c028665	T	A	A	T	DOWNSTREAM	.
Chromosome 5	17656615	Rs0R5c028671	C	T	T	C	SYNONYMOUS_CODING	tgC/tgT
Chromosome 5	17749049	Rs0R5c028680	A	T	T	A	INTRON	.
Chromosome 5	17762435	Rs0R5c028681	A	T	T	A	NON_SYNONYMOUS_CODING	Agc/Tgc
Chromosome 5	17831913	Rs0R5c028697	C	G	G	C	INTRON	.
Chromosome 5	18029223	Rs0R5c028725	T	C	T	C	SYNONYMOUS_CODING	aaA/aaG
Chromosome 5	18212433	Rs0R5c028751	A	G	G	A	UTR_3_PRIME	.
Chromosome 5	18757134	Rs0R5c028829	T	C	C	T	NON_SYNONYMOUS_CODING	cTt/cCt
Chromosome 5	18796669	Rs0R5c028834	C	A	C	A	INTRON	.
Chromosome 5	19221664	Rs0R5c028884	C	G	C	G	UTR_3_PRIME	.
Chromosome 5	19381179	Rs0R5c028910	T	A	T	A	UTR_3_PRIME	.
Chromosome 5	19844362	Rs0R5c028953	T	A	T	A	NON_SYNONYMOUS_CODING	Act/Tct
Chromosome 5	20294783	Rs0R5c029010	C	A	C	A	DOWNSTREAM	.
Chromosome 5	20439796	Rs0R5c029025	A	G	A	G	UTR_5_PRIME	.
Chromosome 5	20675949	Rs0R5c029039	A	G	G	A	UTR_5_PRIME	.
Chromosome 5	20887466	Rs0R5c029062	T	C	C	T	DOWNSTREAM	.
Chromosome 5	21242801	Rs0R5c029087	A	G	G	A	INTRON	.
Chromosome 5	21247434	Rs0R5c029087	A	G	G	A	DOWNSTREAM	.
Chromosome 5	21292547	Rs0R5c029092	A	G	A	G	INTRON	.
Chromosome 5	22800728	Rs0R5c029214	A	T	A	T	DOWNSTREAM	.
Chromosome 5	24344897	Rs0R5c029335	C	T	C	T	NON_SYNONYMOUS_CODING	aCg/aTg
Chromosome 5	24664174	Rs0R5c029373	C	T	T	C	SYNONYMOUS_CODING	ttC/ttT
Chromosome 5	24744957	Rs0R5c029380	T	C	C	T	NON_SYNONYMOUS_CODING	aAg/aGg
Chromosome 5	24744959	Rs0R5c029380	G	A	A	G	SYNONYMOUS_CODING	ttC/ttT
Chromosome 5	29344433	Rs0R5c029497	T	C	C	T	SYNONYMOUS_CODING	ctT/ctC
Chromosome 5	29344459	Rs0R5c029497	A	C	C	A	NON_SYNONYMOUS_CODING	aAt/aCt
Chromosome 5	29870203	Rs0R5c029535	T	C	C	T	SYNONYMOUS_CODING	aaT/aaC
Chromosome 5	29870234	Rs0R5c029535	C	T	T	C	SYNONYMOUS_CODING	Cta/Tta
Chromosome 5	30057160	Rs0R5c029551	G	A,C	C	A	SYNONYMOUS_CODING	tcC/tcG
Chromosome 5	30723911	Rs0R5c029580	T	C	T	C	DOWNSTREAM	.
Chromosome 5	31469331	Rs0R5c029636	C	A	C	A	INTRON	.
Chromosome 5	31469346	Rs0R5c029636	A	C	C	A	INTRON	.
Chromosome 5	31638253	Rs0R5c029653	C	T	C	T	DOWNSTREAM	.
Chromosome 5	31638281	Rs0R5c029653	C	T	C	T	UTR_3_PRIME	.
Chromosome 5	31900737	Rs0R5c029679	G	A	G	A	DOWNSTREAM	.
Chromosome 5	32405449	Rs0R5c029724	A	C	C	A	INTRON	.
Chromosome 5	33747678	Rs0R5c029847	A	G	G	A	UPSTREAM	.
Chromosome 5	33747696	Rs0R5c029847	A	T	T	A	UPSTREAM	.
Chromosome 5	34013206	Rs0R5c029874	G	A	G	A	UPSTREAM	.
Chromosome 5	34014159	Rs0R5c029874	C	T	C	T	UPSTREAM	.
Chromosome 5	34618542	Rs0R5c029927	C	A	C	A	INTRON	.
Chromosome 5	35109321	Rs0R5c029981	G	A	A	G	UTR_5_PRIME	.
Chromosome 5	35690561	Rs0R5c030047	A	G	G	A	DOWNSTREAM	.
Chromosome 5	35699921	Rs0R5c030048	T	G	G	T	SYNONYMOUS_CODING	gcT/gcG
Chromosome 5	35700005	Rs0R5c030048	T	C	C	T	SYNONYMOUS_CODING	gtT/gtC
Chromosome 5	35700032	Rs0R5c030048	G	T	G	T	SYNONYMOUS_CODING	acG/acT
Chromosome 5	35700215	Rs0R5c030048	A	G	A	G	SYNONYMOUS_CODING	ttA/ttG
Chromosome 5	35782558	Rs0R5c030057	G	A	A	G	NON_SYNONYMOUS_CODING	cCg/cTg
Chromosome 5	36050692	Rs0R5c030101	T	A	A	T	INTRON	.
Chromosome 5	36132639	Rs0R5c030113	A	C	C	A	UTR_3_PRIME	.
Chromosome 5	36151279	Rs0R5c030116	C	T	T	C	UTR_3_PRIME	.
Chromosome 5	36151353	Rs0R5c030116	C	A	A	C	SYNONYMOUS_CODING	ggG/ggT
Chromosome 5	36151359	Rs0R5c030116	G	A	G	A	SYNONYMOUS_CODING	agC/agT
Chromosome 5	36222888	Rs0R5c030125	T	C	C	T	DOWNSTREAM	.
Chromosome 5	36222890	Rs0R5c030125	A	G	G	A	DOWNSTREAM	.
Chromosome 5	36317786	Rs0R5c030138	G	C,T	C	T	UPSTREAM	.
Chromosome 5	36538200	Rs0R5c030164	C	T	T	C	SYNONYMOUS_CODING	atC/atT
Chromosome 5	36538368	Rs0R5c030164	A	C,G	G	C	SYNONYMOUS_CODING	tcA/tcC
Chromosome 5	37063332	Rs0R5c030236	T	G	G	T	NON_SYNONYMOUS_CODING	tTc/tGc
Chromosome 5	37332425	Rs0R5c030284	A	C	C	A	NON_SYNONYMOUS_CODING	gTc/gGc
Chromosome 5	37332640	Rs0R5c030284	T	C	T	C	SYNONYMOUS_CODING	agA/agG
Chromosome 5	37538633	Rs0R5c030314	G	A	A	G	INTRON	.
Chromosome 5	38031317	Rs0R5c030390	C	T,A	A	T	DOWNSTREAM	.
Chromosome 5	38215184	Rs0R5c030407	A	C	A	C	NON_SYNONYMOUS_CODING	Atg/Ctg
Chromosome 5	38215187	Rs0R5c030407	A	G	A	G	NON_SYNONYMOUS_CODING	Agt/Ggt
Chromosome 5	38266308	Rs0R5c030413	G	A	G	A	DOWNSTREAM	.
Chromosome 5	38358315	Rs0R5c030431	C	A	C	A	INTRON	.
Chromosome 5	38768850	Rs0R5c030498	G	A	A	G	NON_SYNONYMOUS_CODING	aGa/aAa
Chromosome 5	38953217	Rs0R5c030531	G	C	C	G	INTRON	.
Chromosome 5	38953222	Rs0R5c030531	A	C	C	A	INTRON	.
Chromosome 5	38954289	Rs0R5c030531	C	T	T	C	DOWNSTREAM	.
Chromosome 5	39008712	Rs0R5c030547	T	G	G	T	DOWNSTREAM	.
Chromosome 5	39008715	Rs0R5c030547	C	T	T	C	DOWNSTREAM	.
Chromosome 5	39757214	Rs0R5c030633	G	A	A	G	SYNONYMOUS_CODING	gaG/gaA
Chromosome 5	39805390	Rs0R5c030639	A	T	A	T	NON_SYNONYMOUS_CODING	aTa/aAa
Chromosome 5	39805406	Rs0R5c030639	T	C	T	C	NON_SYNONYMOUS_CODING	Aac/Gac
Chromosome 5	39842923	Rs0R5c030643	A	C	A	C	SYNONYMOUS_CODING	Agg/Cgg
Chromosome 5	39842934	Rs0R5c030643	A	G	G	A	SYNONYMOUS_CODING	gcA/gcG
Chromosome 5	39891302	Rs0R5c030651	T	C	C	T	NON_SYNONYMOUS_CODING	Tat/Cat
Chromosome 5	40531362	Rs0R5c030751	G	A	A	G	DOWNSTREAM	.
Chromosome 5	40652071	Rs0R5c030768	T	C	T	C	INTRON	.
Chromosome 5	40652304	Rs0R5c030768	A	G	G	A	INTRON	.
Chromosome 5	40772111	Rs0R5c030787	C	T	T	C	SYNONYMOUS_CODING	gaC/gaT
Chromosome 5	41434530	Rs0R5c030893	A	G	G	A	DOWNSTREAM	.
Chromosome 5	41638565	Rs0R5c030924	C	T	T	C	NON_SYNONYMOUS_CODING	Ccc/Tcc
Chromosome 5	41730560	Rs0R5c030935	A	G	G	A	DOWNSTREAM	.
Chromosome 5	41778921	Rs0R5c030947	A	C	A	C	UTR_3_PRIME	.
Chromosome 5	41806211	Rs0R5c030954	G	A	A	G	DOWNSTREAM	.
Chromosome 5	42113850	Rs0R5c031020	T	A	A	T	UTR_3_PRIME	.
Chromosome 5	42335819	Rs0R5c031050	G	C	C	G	INTRON	.
Chromosome 5	42352884	Rs0R5c031054	C	T	T	C	INTRON	.
Chromosome 5	43001465	Rs0R5c031151	A	G	G	A	UPSTREAM	.
Chromosome 5	43146873	Rs0R5c031175	A	T	T	A	UTR_3_PRIME	.
Chromosome 5	43261515	Rs0R5c031195	A	C	A	C	UPSTREAM	.
Chromosome 5	43307880	Rs0R5c031200	C	A	C	A	INTRON	.
Chromosome 5	43307898	Rs0R5c031200	T	C	T	C	INTRON	.
Chromosome 5	43806455	Rs0R5c031274	G	A	A	G	SYNONYMOUS_CODING	agG/agA
Chromosome 5	43875318	Rs0R5c031283	A	C	A	C	DOWNSTREAM	.
Chromosome 5	44128944	Rs0R5c031314	G	A	A	G	INTRON	.
Chromosome 5	44174764	Rs0R5c031325	A	G	G	A	DOWNSTREAM	.
Chromosome 5	44541500	Rs0R5c031389	C	T	T	C	INTRON	.
Chromosome 5	44702496	Rs0R5c031414	G	C	G	C	INTRON	.
Chromosome 5	44702505	Rs0R5c031414	G	A	G	A	INTRON	.
Chromosome 6	5367381	Intergenic	T	C	C	T	INTERGENIC	.
Chromosome 6	6573134	Intergenic	G	C	C	G	UNKNOWN	.
Chromosome 6	12069656	Intergenic	T	G	T	G	UNKNOWN	.
Chromosome 6	12069666	Intergenic	C	A	C	A	UNKNOWN	.
Chromosome 6	30843101	Intergenic	C	A	C	A	INTERGENIC	.
Chromosome 6	30843113	Intergenic	A	G	A	G	INTERGENIC	.
Chromosome 6	30916347	Intergenic	T	C	T	C	INTERGENIC	.
Chromosome 6	31712003	Intergenic	G	A	A	G	INTERGENIC	.
Chromosome 6	31987220	Intergenic	T	C	C	T	INTERGENIC	.
Chromosome 6	31987231	Intergenic	A	G	G	A	INTERGENIC	.
Chromosome 6	113444	Rs0R6c031450	C	A	A	C	SYNONYMOUS_CODING	atC/atA
Chromosome 6	113447	Rs0R6c031450	G	A	A	G	SYNONYMOUS_CODING	aaG/aaA
Chromosome 6	324550	Rs0R6c031485	A	G	G	A	UTR_5_PRIME	.
Chromosome 6	326552	Rs0R6c031485	A	G	G	A	SPLICE_SITE_REGION	.
Chromosome 6	625150	Rs0R6c031518	G	A	A	G	INTRON	.
Chromosome 6	705624	Rs0R6c031523	G	T	T	G	UPSTREAM	.
Chromosome 6	1019650	Rs0R6c031579	G	T	T	G	UTR_5_PRIME	.
Chromosome 6	1585973	Rs0R6c031659	G	A	A	G	INTRON	.
Chromosome 6	1591396	Rs0R6c031660	T	A	T	A	INTRON	.
Chromosome 6	3672967	Rs0R6c031859	G	T	T	G	UPSTREAM	.
Chromosome 6	3900069	Rs0R6c031883	A	C	C	A	SYNONYMOUS_CODING	Aga/Cga
Chromosome 6	3992549	Rs0R6c031889	C	T	C	T	UPSTREAM	.
Chromosome 6	3992617	Rs0R6c031889	G	A	G	A	UPSTREAM	.
Chromosome 6	4811831	Rs0R6c031951	C	G	G	C	NON_SYNONYMOUS_CODING	caG/caC
Chromosome 6	4886015	Rs0R6c031953	T	C	C	T	UTR_3_PRIME	.
Chromosome 6	5033899	Rs0R6c031974	C	A	A	C	NON_SYNONYMOUS_CODING	gaG/gaT
Chromosome 6	5681206	Rs0R6c032032	T	A	A	T	UTR_5_PRIME	.
Chromosome 6	5754899	Rs0R6c032036	G	A	G	A	SYNONYMOUS_CODING	ttC/ttT
Chromosome 6	6204184	Rs0R6c032061	C	A	A	C	INTRON	.
Chromosome 6	6204838	Rs0R6c032061	T	C	C	T	UPSTREAM	.
Chromosome 6	6330619	Rs0R6c032071	T	A	T	A	DOWNSTREAM	.
Chromosome 6	6330626	Rs0R6c032071	T	C	C	T	DOWNSTREAM	.
Chromosome 6	8563233	Rs0R6c032218	C	T	C	T	DOWNSTREAM	.
Chromosome 6	8564342	Rs0R6c032218	A	C	C	A	INTRON	.
Chromosome 6	8564345	Rs0R6c032218	G	C	C	G	INTRON	.
Chromosome 6	8620303	Rs0R6c032223	C	T	C	T	INTRON	.
Chromosome 6	27742325	Rs0R6c032285	C	T	C	T	INTRON	.
Chromosome 6	30025023	Rs0R6c032364	T	A	A	T	INTRON	.
Chromosome 6	30225095	Rs0R6c032388	T	C	C	T	SYNONYMOUS_CODING	ttA/ttG
Chromosome 6	30768566	Rs0R6c032442	A	C	C	A	DOWNSTREAM	.
Chromosome 6	30768654	Rs0R6c032442	G	T	G	T	DOWNSTREAM	.
Chromosome 6	30828736	Rs0R6c032444	T	A	T	A	NON_SYNONYMOUS_CODING	Tta/Ata
Chromosome 6	30828843	Rs0R6c032444	A	G	G	A	SYNONYMOUS_CODING	acA/acG
Chromosome 6	30829181	Rs0R6c032444	G	A	A	G	NON_SYNONYMOUS_CODING	Gtc/Atc
Chromosome 6	30831221	Rs0R6c032444	T	C	T	C	SYNONYMOUS_CODING	tgT/tgC
Chromosome 6	30831310	Rs0R6c032444	G	A	A	G	NON_SYNONYMOUS_CODING	gGt/gAt
Chromosome 6	30930728	Rs0R6c032455	C	T	C	T	NON_SYNONYMOUS_CODING	aGa/aAa
Chromosome 6	31009944	Rs0R6c032463	A	C	C	A	INTRON	.
Chromosome 6	31493098	Rs0R6c032504	A	C	A	C	UPSTREAM	.
Chromosome 6	31956558	Rs0R6c032551	C	G	G	C	INTRON	.
Chromosome 6	32406928	Rs0R6c032590	A	C	C	A	SYNONYMOUS_CODING	tcA/tcC
Chromosome 6	32407047	Rs0R6c032590	G	A	A	G	NON_SYNONYMOUS_CODING	Ggt/Agt
Chromosome 6	32407052	Rs0R6c032590	C	T	C	T	NON_SYNONYMOUS_CODING	Cgt/Tgt
Chromosome 6	32407093	Rs0R6c032590	A	G	G	A	SYNONYMOUS_CODING	ccA/ccG
Chromosome 6	32407860	Rs0R6c032590	T	G	G	T	DOWNSTREAM	.
Chromosome 6	32849067	Rs0R6c032630	A	C	A	C	INTRON	.
Chromosome 6	33328409	Rs0R6c032684	T	C	T	C	SYNONYMOUS_CODING	tcA/tcG
Chromosome 6	33425783	Rs0R6c032695	G	A	G	A	UPSTREAM	.
Chromosome 6	33782246	Rs0R6c032736	T	C	C	T	INTRON	.
Chromosome 6	33915008	Rs0R6c032756	A	G	G	A	SYNONYMOUS_CODING	ctA/ctG
Chromosome 6	34995258	Rs0R6c032882	T	A	A	T	UPSTREAM	.
Chromosome 6	35561832	Rs0R6c032969	C	T	T	C	SYNONYMOUS_CODING	Cta/Tta
Chromosome 6	35791582	Rs0R6c032992	G	A	G	A	NON_SYNONYMOUS_CODING	Gag/Aag
Chromosome 6	35793138	Rs0R6c032992	T	G	G	T	SYNONYMOUS_CODING	ccT/ccG
Chromosome 6	35793191	Rs0R6c032992	A	G	A	G	NON_SYNONYMOUS_CODING	aAa/aGa
Chromosome 6	36016946	Rs0R6c033027	A	G	G	A	SYNONYMOUS_CODING	tcT/tcC
Chromosome 6	36078910	Rs0R6c033041	T	C	T	C	SYNONYMOUS_CODING	acA/acG
Chromosome 6	36278605	Rs0R6c033062	T	A,G	G	A	DOWNSTREAM	.
Chromosome 6	36278607	Rs0R6c033062	C	T	C	T	DOWNSTREAM	.
Chromosome 6	36547084	Rs0R6c033096	G	A	A	G	DOWNSTREAM	.
Chromosome 6	36800277	Rs0R6c033123	G	A	A	G	NON_SYNONYMOUS_CODING	atG/atA
Chromosome 6	37154333	Rs0R6c033174	G	A	A	G	INTRON	.
Chromosome 6	37177323	Rs0R6c033179	A	C	C	A	INTRON	.
Chromosome 6	37330341	Rs0R6c033202	T	G	G	T	NON_SYNONYMOUS_CODING	Att/Ctt
Chromosome 6	37389450	Rs0R6c033215	C	G	C	G	SYNONYMOUS_CODING	gtC/gtG
Chromosome 6	37389663	Rs0R6c033215	C	T	T	C	NON_SYNONYMOUS_CODING	Cat/Tat
Chromosome 6	37640106	Rs0R6c033246	G	A	G	A	UPSTREAM	.
Chromosome 6	38317025	Rs0R6c033353	A	G	G	A	NON_SYNONYMOUS_CODING	aAt/aGt
Chromosome 6	38317027	Rs0R6c033353	A	T	T	A	NON_SYNONYMOUS_CODING	Agc/Tgc
Chromosome 6	38395711	Rs0R6c033363	G	A	G	A	NON_SYNONYMOUS_CODING	aCg/aTg
Chromosome 6	38604641	Rs0R6c033400	A	T	A	T	INTRON	.
Chromosome 6	38611190	Rs0R6c033401	G	C	C	G	NON_SYNONYMOUS_CODING	Gag/Cag
Chromosome 6	38612824	Rs0R6c033401	G	A	G	A	SYNONYMOUS_CODING	caG/caA
Chromosome 6	38754585	Rs0R6c033429	A	G	G	A	UPSTREAM	.
Chromosome 6	38754612	Rs0R6c033429	A	G	G	A	UPSTREAM	.
Chromosome 6	38755095	Rs0R6c033429	G	T	G	T	UPSTREAM	.
Chromosome 6	38755149	Rs0R6c033429	G	A	G	A	UPSTREAM	.
Chromosome 6	38755296	Rs0R6c033429	T	C	T	C	UPSTREAM	.
Chromosome 6	38773568	Rs0R6c033431	C	T	C	T	UTR_3_PRIME	.
Chromosome 6	38773581	Rs0R6c033431	A	C	A	C	UTR_3_PRIME	.
Chromosome 6	38781750	Rs0R6c033433	T	G	G	T	NON_SYNONYMOUS_CODING	Tgt/Ggt
Chromosome 6	38888906	Rs0R6c033457	C	T	C	T	UTR_3_PRIME	.
Chromosome 6	38888909	Rs0R6c033457	T	C	T	C	UTR_3_PRIME	.
Chromosome 6	38974432	Rs0R6c033473	C	T	T	C	INTRON	.
Chromosome 6	38974695	Rs0R6c033473	C	T	T	C	SYNONYMOUS_CODING	aaG/aaA
Chromosome 6	39110713	Rs0R6c033494	T	A	A	T	INTRON	.
Chromosome 6	39210954	Rs0R6c033515	T	G	T	G	UTR_3_PRIME	.
Chromosome 6	39585303	Rs0R6c033592	G	A	A	G	SYNONYMOUS_CODING	caG/caA
Chromosome 6	39977235	Rs0R6c033669	T	A,G	A	G	SYNONYMOUS_CODING	acT/acA
Chromosome 6	40044363	Rs0R6c033684	C	A	C	A	UTR_3_PRIME	.
Chromosome 6	40057834	Rs0R6c033687	G	A	A	G	SYNONYMOUS_CODING	taC/taT
Chromosome 6	40057882	Rs0R6c033687	G	C	C	G	SYNONYMOUS_CODING	ggC/ggG
Chromosome 6	40057894	Rs0R6c033687	C	A	A	C	SYNONYMOUS_CODING	ggG/ggT
Chromosome 6	40058665	Rs0R6c033687	G	A	G	A	SYNONYMOUS_CODING	taC/taT
Chromosome 6	40089085	Rs0R6c033692	T	C	T	C	UTR_5_PRIME	.
Chromosome 6	40097028	Rs0R6c033693	C	G	C	G	NON_SYNONYMOUS_CODING	aaC/aaG
Chromosome 6	40097060	Rs0R6c033693	G	A	G	A	NON_SYNONYMOUS_CODING	aGa/aAa
Chromosome 6	40255545	Rs0R6c033720	C	T	T	C	UTR_5_PRIME	.
Chromosome 6	40303881	Rs0R6c033729	A	G	G	A	NON_SYNONYMOUS_CODING	aAc/aGc
Chromosome 6	40506811	Rs0R6c033772	G	A,C	A	C	NON_SYNONYMOUS_CODING	aGc/aAc
Chromosome 6	40610054	Rs0R6c033788	A	G	A	G	INTRON	.
Chromosome 6	40610073	Rs0R6c033788	G	A	A	G	INTRON	.
Chromosome 6	40636138	Rs0R6c033791	A	T	A	T	DOWNSTREAM	.
Chromosome 6	40670289	Rs0R6c033793	C	A	C	A	NON_SYNONYMOUS_CODING	aCc/aAc
Chromosome 6	40847215	Rs0R6c033826	T	C	T	C	SYNONYMOUS_CODING	aaA/aaG
Chromosome 6	40847262	Rs0R6c033826	A	T	A	T	NON_SYNONYMOUS_CODING	Tta/Ata
Chromosome 6	40847266	Rs0R6c033826	C	A	C	A	SYNONYMOUS_CODING	ggG/ggT
Chromosome 6	40847331	Rs0R6c033826	C	A	C	A	NON_SYNONYMOUS_CODING	Gct/Tct
Chromosome 6	40848313	Rs0R6c033826	C	T	C	T	SYNONYMOUS_CODING	caG/caA
Chromosome 6	40848615	Rs0R6c033826	G	T	G	T	UTR_5_PRIME	.
Chromosome 6	40848649	Rs0R6c033826	G	T	G	T	UTR_5_PRIME	.
Chromosome 6	40848656	Rs0R6c033826	A	G	A	G	UTR_5_PRIME	.
Chromosome 6	40848697	Rs0R6c033826	C	T	C	T	UTR_5_PRIME	.
Chromosome 6	40889661	Rs0R6c033838	G	T	G	T	SYNONYMOUS_CODING	Cga/Aga
Chromosome 6	40889863	Rs0R6c033838	C	A	C	A	INTRON	.
Chromosome 6	40951576	Rs0R6c033845	T	C	C	T	SYNONYMOUS_CODING	Ttg/Ctg
Chromosome 6	40988464	Rs0R6c033852	C	T	T	C	SYNONYMOUS_CODING	Ctg/Ttg
Chromosome 6	40988479	Rs0R6c033852	G	A	A	G	NON_SYNONYMOUS_CODING	Gag/Aag
Chromosome 6	41098744	Rs0R6c033861	G	A	G	A	UTR_3_PRIME	.
Chromosome 6	41099692	Rs0R6c033861	G	T	G	T	INTRON	.
Chromosome 6	41152727	Rs0R6c033867	C	G	C	G	SYNONYMOUS_CODING	acC/acG
Chromosome 6	41210452	Rs0R6c033875	C	A	C	A	UPSTREAM	.
Chromosome 6	41210512	Rs0R6c033875	A	T	A	T	UPSTREAM	.
Chromosome 6	41237791	Rs0R6c033879	G	A	A	G	SYNONYMOUS_CODING	gaC/gaT
Chromosome 6	41237845	Rs0R6c033879	C	G	G	C	SYNONYMOUS_CODING	gcG/gcC
Chromosome 6	41238226	Rs0R6c033879	G	A	A	G	SYNONYMOUS_CODING	ctC/ctT
Chromosome 6	41238499	Rs0R6c033879	A	C	C	A	SYNONYMOUS_CODING	ggT/ggG
Chromosome 6	41783321	Rs0R6c033982	C	T	T	C	SPLICE_SITE_REGION	.
Chromosome 6	41813566	Rs0R6c033986	C	G	C	G	UPSTREAM	.
Chromosome 6	41831889	Rs0R6c033990	C	G	G	C	NON_SYNONYMOUS_CODING	gCt/gGt
Chromosome 6	41855377	Rs0R6c033995	G	A	G	A	INTRON	.
Chromosome 6	41946738	Rs0R6c034010	A	T	A	T	NON_SYNONYMOUS_CODING	aTa/aAa
Chromosome 6	42080914	Rs0R6c034037	G	C	C	G	SYNONYMOUS_CODING	ggG/ggC
Chromosome 6	42080923	Rs0R6c034037	A	C,G	C	A	SYNONYMOUS_CODING	gtA/gtC
Chromosome 6	42082473	Rs0R6c034037	A	G	G	A	DOWNSTREAM	.
Chromosome 6	42106928	Rs0R6c034040	G	T	G	T	UTR_3_PRIME	.
Chromosome 6	42106940	Rs0R6c034040	C	G	C	G	UTR_3_PRIME	.
Chromosome 6	42356618	Rs0R6c034092	A	G	G	A	INTRON	.
Chromosome 6	42359886	Rs0R6c034092	T	G	G	T	INTRON	.
Chromosome 6	42401624	Rs0R6c034102	G	A	G	A	DOWNSTREAM	.
Chromosome 6	42409892	Rs0R6c034104	A	G	A	G	NON_SYNONYMOUS_CODING	gTt/gCt
Chromosome 6	42754852	Rs0R6c034158	T	C	T	C	INTRON	.
Chromosome 6	42777624	Rs0R6c034165	C	T	C	T	INTRON	.
Chromosome 6	42884729	Rs0R6c034188	C	T	C	T	UTR_5_PRIME	.
Chromosome 6	43312244	Rs0R6c034272	C	T	C	T	NON_SYNONYMOUS_CODING	atG/atA
Chromosome 6	43312292	Rs0R6c034272	A	G	A	G	SYNONYMOUS_CODING	ttT/ttC
Chromosome 6	43476701	Rs0R6c034304	G	A	G	A	SYNONYMOUS_CODING	aaC/aaT
Chromosome 6	43476737	Rs0R6c034304	C	A	C	A	NON_SYNONYMOUS_CODING	gaG/gaT
Chromosome 6	43476761	Rs0R6c034304	G	C	G	C	NON_SYNONYMOUS_CODING	aaC/aaG
Chromosome 6	43529881	Rs0R6c034310	C	T	C	T	UTR_3_PRIME	.
Chromosome 6	43673175	Rs0R6c034343	C	A	C	A	NON_SYNONYMOUS_CODING	atG/atT
Chromosome 6	43673234	Rs0R6c034343	C	T	C	T	NON_SYNONYMOUS_CODING	Gtg/Atg
Chromosome 6	43703249	Rs0R6c034348	G	A	A	G	INTRON	.
Chromosome 6	43912445	Rs0R6c034388	C	T	C	T	DOWNSTREAM	.
Chromosome 6	43954455	Rs0R6c034396	C	T	C	T	SYNONYMOUS_CODING	aaG/aaA
Chromosome 6	43961515	Rs0R6c034397	C	A	C	A	INTRON	.
Chromosome 6	43996740	Rs0R6c034402	G	A	A	G	SYNONYMOUS_CODING	gaC/gaT
Chromosome 6	43996758	Rs0R6c034402	C	A	A	C	SYNONYMOUS_CODING	acG/acT
Chromosome 6	44053287	Rs0R6c034417	T	A	T	A	UPSTREAM	.
Chromosome 6	44128634	Rs0R6c034433	C	T	C	T	SPLICE_SITE_REGION	.
Chromosome 6	44136471	Rs0R6c034436	G	A	G	A	SYNONYMOUS_CODING	gcG/gcA
Chromosome 6	44290894	Rs0R6c034467	A	C	C	A	NON_SYNONYMOUS_CODING	tTg/tGg
Chromosome 6	44303642	Rs0R6c034472	C	T	C	T	DOWNSTREAM	.
Chromosome 6	44385597	Rs0R6c034487	C	A	A	C	UPSTREAM	.
Chromosome 6	44527442	Rs0R6c034510	C	G	C	G	UPSTREAM	.
Chromosome 6	44618578	Rs0R6c034525	G	A	A	G	DOWNSTREAM	.
Chromosome 6	44618634	Rs0R6c034525	A	G	G	A	DOWNSTREAM	.
Chromosome 6	44708126	Rs0R6c034540	T	C	C	T	INTRON	.
Chromosome 6	44916456	Rs0R6c034578	A	C	C	A	SYNONYMOUS_CODING	gcT/gcG
Chromosome 7	19270539	Intergenic	G	A	A	G	UNKNOWN	.
Chromosome 7	19271888	Intergenic	G	A	G	A	INTERGENIC	.
Chromosome 7	19272126	Intergenic	A	T	A	T	INTERGENIC	.
Chromosome 7	19272161	Intergenic	G	A	A	G	INTERGENIC	.
Chromosome 7	22843634	Intergenic	A	G	A	G	UNKNOWN	.
Chromosome 7	22844328	Intergenic	A	G	A	G	UNKNOWN	.
Chromosome 7	22844372	Intergenic	T	C	T	C	UNKNOWN	.
Chromosome 7	22844474	Intergenic	A	G	A	G	UNKNOWN	.
Chromosome 7	22844484	Intergenic	A	G	A	G	UNKNOWN	.
Chromosome 7	22844571	Intergenic	T	A	T	A	UNKNOWN	.
Chromosome 7	26408865	Intergenic	G	A	A	G	UNKNOWN	.
Chromosome 7	26408880	Intergenic	C	A	A	C	UNKNOWN	.
Chromosome 7	26408931	Intergenic	C	G	G	C	UNKNOWN	.
Chromosome 7	26408946	Intergenic	G	T	T	G	UNKNOWN	.
Chromosome 7	26440994	Intergenic	A	G	G	A	INTERGENIC	.
Chromosome 7	26441079	Intergenic	T	A	A	T	INTERGENIC	.
Chromosome 7	32762792	Intergenic	G	T	G	T	INTERGENIC	.
Chromosome 7	3001375	Rs0R7c034993	C	A	C	A	NON_SYNONYMOUS_CODING	Gcg/Tcg
Chromosome 7	17015853	Rs0R7c035207	A	G	G	A	INTRON	.
Chromosome 7	17965124	Rs0R7c035265	G	A	G	A	SYNONYMOUS_CODING	tcG/tcA
Chromosome 7	17969441	Rs0R7c035265	C	A	C	A	NON_SYNONYMOUS_CODING	Ccc/Acc
Chromosome 7	17969879	Rs0R7c035265	C	T	C	T	NON_SYNONYMOUS_CODING	Cgg/Tgg
Chromosome 7	18291338	Rs0R7c035292	T	A	T	A	SPLICE_SITE_REGION	.
Chromosome 7	18567150	Rs0R7c035305	A	T	T	A	SYNONYMOUS_CODING	atT/atA
Chromosome 7	18574717	Rs0R7c035306	T	A	A	T	DOWNSTREAM	.
Chromosome 7	18575995	Rs0R7c035306	C	A	A	C	INTRON	.
Chromosome 7	19166243	Rs0R7c035351	A	T	T	A	DOWNSTREAM	.
Chromosome 7	19184835	Rs0R7c035354	C	T	T	C	DOWNSTREAM	.
Chromosome 7	19184842	Rs0R7c035354	G	C	C	G	DOWNSTREAM	.
Chromosome 7	19422556	Rs0R7c035372	G	T	T	G	NON_SYNONYMOUS_CODING	gGt/gTt
Chromosome 7	19422592	Rs0R7c035372	C	A	C	A	NON_SYNONYMOUS_CODING	aCg/aAg
Chromosome 7	19422725	Rs0R7c035372	C	T	C	T	SYNONYMOUS_CODING	gaC/gaT
Chromosome 7	19422765	Rs0R7c035372	C	A	A	C	NON_SYNONYMOUS_CODING	Cgt/Agt
Chromosome 7	19735811	Rs0R7c035393	A	G	G	A	UTR_3_PRIME	.
Chromosome 7	19735814	Rs0R7c035393	A	T	T	A	UTR_3_PRIME	.
Chromosome 7	19945688	Rs0R7c035409	A	T	A	T	NON_SYNONYMOUS_CODING	Ttg/Atg
Chromosome 7	20121538	Rs0R7c035426	A	T	A	T	NON_SYNONYMOUS_CODING	gaA/gaT
Chromosome 7	20132447	Rs0R7c035428	C	T	C	T	NON_SYNONYMOUS_CODING	Gtt/Att
Chromosome 7	20412871	Rs0R7c035452	T	C	C	T	NON_SYNONYMOUS_CODING	Ttc/Ctc
Chromosome 7	20493163	Rs0R7c035458	A	T	T	A	INTRON	.
Chromosome 7	20493182	Rs0R7c035458	A	T	T	A	INTRON	.
Chromosome 7	20625971	Rs0R7c035476	G	A	A	G	SPLICE_SITE_REGION	.
Chromosome 7	20645681	Rs0R7c035478	C	A	A	C	UPSTREAM	.
Chromosome 7	20645746	Rs0R7c035478	C	A	C	A	UPSTREAM	.
Chromosome 7	20897370	Rs0R7c035506	T	C	C	T	NON_SYNONYMOUS_CODING	atA/atG
Chromosome 7	21010440	Rs0R7c035517	A	C	A	C	INTRON	.
Chromosome 7	21078108	Rs0R7c035524	A	T	A	T	UTR_3_PRIME	.
Chromosome 7	21078120	Rs0R7c035524	T	G	T	G	UTR_3_PRIME	.
Chromosome 7	21266972	Rs0R7c035540	T	A	T	A	DOWNSTREAM	.
Chromosome 7	21403453	Rs0R7c035558	T	C	T	C	SYNONYMOUS_CODING	Ttg/Ctg
Chromosome 7	21551982	Rs0R7c035571	A	G	G	A	SYNONYMOUS_CODING	ggT/ggC
Chromosome 7	21613885	Rs0R7c035579	C	T	C	T	NON_SYNONYMOUS_CODING	Gtc/Atc
Chromosome 7	21613907	Rs0R7c035579	A	G	G	A	SYNONYMOUS_CODING	acT/acC
Chromosome 7	21613929	Rs0R7c035579	A	G	A	G	NON_SYNONYMOUS_CODING	gTt/gCt
Chromosome 7	21614095	Rs0R7c035579	A	T	T	A	NON_SYNONYMOUS_CODING	Ttt/Att
Chromosome 7	21908975	Rs0R7c035596	C	A	C	A	DOWNSTREAM	.
Chromosome 7	21909036	Rs0R7c035596	T	C	T	C	DOWNSTREAM	.
Chromosome 7	21944554	Rs0R7c035597	T	C	T	C	SPLICE_SITE_REGION	.
Chromosome 7	21944593	Rs0R7c035597	T	A	T	A	SYNONYMOUS_CODING	ggT/ggA
Chromosome 7	21945488	Rs0R7c035597	G	A	G	A	NON_SYNONYMOUS_CODING	Gag/Aag
Chromosome 7	21978613	Rs0R7c035601	C	T	C	T	SYNONYMOUS_CODING	gaG/gaA
Chromosome 7	21978619	Rs0R7c035601	T	C	T	C	SYNONYMOUS_CODING	gaA/gaG
Chromosome 7	21979222	Rs0R7c035601	C	A	A	C	NON_SYNONYMOUS_CODING	ttG/ttT
Chromosome 7	22117351	Rs0R7c035615	G	A	A	G	SYNONYMOUS_CODING	ctC/ctT
Chromosome 7	22135869	Rs0R7c035617	C	T	T	C	SYNONYMOUS_CODING	gaG/gaA
Chromosome 7	22135872	Rs0R7c035617	A	G	G	A	SYNONYMOUS_CODING	ttT/ttC
Chromosome 7	22315420	Rs0R7c035633	G	C	C	G	NON_SYNONYMOUS_CODING	Cga/Gga
Chromosome 7	22317175	Rs0R7c035633	G	A	A	G	SYNONYMOUS_CODING	agC/agT
Chromosome 7	22489654	Rs0R7c035655	T	G	T	G	SYNONYMOUS_CODING	cgT/cgG
Chromosome 7	22489705	Rs0R7c035655	G	A	G	A	SYNONYMOUS_CODING	gaG/gaA
Chromosome 7	22490219	Rs0R7c035655	G	A	G	A	SYNONYMOUS_CODING	ggG/ggA
Chromosome 7	22490235	Rs0R7c035655	A	G	A	G	NON_SYNONYMOUS_CODING	Aca/Gca
Chromosome 7	22491010	Rs0R7c035655	A	G	A	G	NON_SYNONYMOUS_CODING	Aga/Gga
Chromosome 7	22491269	Rs0R7c035655	G	A	G	A	SYNONYMOUS_CODING	aaG/aaA
Chromosome 7	22523670	Rs0R7c035658	C	G	G	C	SYNONYMOUS_CODING	tcG/tcC
Chromosome 7	22534131	Rs0R7c035661	A	C	C	A	DOWNSTREAM	.
Chromosome 7	22534239	Rs0R7c035661	A	C	C	A	DOWNSTREAM	.
Chromosome 7	22534262	Rs0R7c035661	A	G	G	A	DOWNSTREAM	.
Chromosome 7	22663986	Rs0R7c035671	A	T	A	T	SYNONYMOUS_CODING	cgT/cgA
Chromosome 7	22663992	Rs0R7c035671	A	G	A	G	SYNONYMOUS_CODING	aaT/aaC
Chromosome 7	22862144	Rs0R7c035683	C	T	T	C	NON_SYNONYMOUS_CODING	Gga/Aga
Chromosome 7	22878091	Rs0R7c035687	C	T	T	C	DOWNSTREAM	.
Chromosome 7	22951258	Rs0R7c035694	T	G	G	T	INTRON	.
Chromosome 7	22963675	Rs0R7c035696	C	G	G	C	NON_SYNONYMOUS_CODING	caG/caC
Chromosome 7	23002765	Rs0R7c035707	T	C	T	C	NON_SYNONYMOUS_CODING	aAt/aGt
Chromosome 7	23055472	Rs0R7c035721	C	A	A	C	NON_SYNONYMOUS_CODING	atG/atT
Chromosome 7	23399639	Rs0R7c035765	C	T	C	T	SPLICE_SITE_REGION	.
Chromosome 7	23491126	Rs0R7c035782	A	G	G	A	UTR_3_PRIME	.
Chromosome 7	23819216	Rs0R7c035823	A	G	G	A	DOWNSTREAM	.
Chromosome 7	23858038	Rs0R7c035832	G	A	G	A	UTR_5_PRIME	.
Chromosome 7	23931242	Rs0R7c035844	C	A	C	A	NON_SYNONYMOUS_CODING	caC/caA
Chromosome 7	24019485	Rs0R7c035854	G	A	G	A	UTR_5_PRIME	.
Chromosome 7	24022320	Rs0R7c035855	A	G	A	G	SYNONYMOUS_CODING	caT/caC
Chromosome 7	24022326	Rs0R7c035855	T	C	T	C	SYNONYMOUS_CODING	ggA/ggG
Chromosome 7	24104460	Rs0R7c035863	T	C	C	T	NON_SYNONYMOUS_CODING	Acc/Gcc
Chromosome 7	24104481	Rs0R7c035863	C	A	A	C	NON_SYNONYMOUS_CODING	Gtg/Ttg
Chromosome 7	24115037	Rs0R7c035864	C	A	C	A	UTR_5_PRIME	.
Chromosome 7	24115100	Rs0R7c035864	T	C	C	T	UTR_5_PRIME	.
Chromosome 7	24265877	Rs0R7c035884	T	C	T	C	UTR_3_PRIME	.
Chromosome 7	24265908	Rs0R7c035884	C	T	C	T	UTR_3_PRIME	.
Chromosome 7	24266971	Rs0R7c035884	C	T	C	T	NON_SYNONYMOUS_CODING	Gaa/Aaa
Chromosome 7	24720460	Rs0R7c035940	A	G	A	G	NON_SYNONYMOUS_CODING	Aag/Gag
Chromosome 7	24720466	Rs0R7c035940	C	T	C	T	SYNONYMOUS_CODING	Cta/Tta
Chromosome 7	24727333	Rs0R7c035942	A	G	A	G	INTRON	.
Chromosome 7	24727929	Rs0R7c035942	G	T	G	T	UTR_3_PRIME	.
Chromosome 7	24729046	Rs0R7c035943	T	C	T	C	SYNONYMOUS_CODING	gtT/gtC
Chromosome 7	24745983	Rs0R7c035945	G	A	G	A	NON_SYNONYMOUS_CODING	Gtc/Atc
Chromosome 7	24746001	Rs0R7c035945	C	A	C	A	SYNONYMOUS_CODING	Cgg/Agg
Chromosome 7	24788712	Rs0R7c035949	C	T	C	T	SYNONYMOUS_CODING	ctG/ctA
Chromosome 7	24789285	Rs0R7c035949	G	A	G	A	SYNONYMOUS_CODING	caC/caT
Chromosome 7	24813532	Rs0R7c035954	G	A	G	A	SYNONYMOUS_CODING	gcG/gcA
Chromosome 7	24833667	Rs0R7c035958	C	T	T	C	SYNONYMOUS_CODING	tcG/tcA
Chromosome 7	24833670	Rs0R7c035958	T	C	C	T	SYNONYMOUS_CODING	aaA/aaG
Chromosome 7	24834214	Rs0R7c035958	T	C	C	T	SYNONYMOUS_CODING	gtA/gtG
Chromosome 7	24978602	Rs0R7c035978	C	A	A	C	SYNONYMOUS_CODING	acC/acA
Chromosome 7	24992194	Rs0R7c035979	C	G	G	C	INTRON	.
Chromosome 7	24992229	Rs0R7c035979	T	G	G	T	INTRON	.
Chromosome 7	25038710	Rs0R7c035990	G	A	A	G	UTR_5_PRIME	.
Chromosome 7	25050594	Rs0R7c035994	C	T	T	C	NON_SYNONYMOUS_CODING	Gac/Aac
Chromosome 7	25050631	Rs0R7c035994	T	G	G	T	NON_SYNONYMOUS_CODING	gaA/gaC
Chromosome 7	25058378	Rs0R7c035995	A	G	G	A	NON_SYNONYMOUS_CODING	Ata/Gta
Chromosome 7	25058437	Rs0R7c035995	C	T	T	C	SYNONYMOUS_CODING	caC/caT
Chromosome 7	25058560	Rs0R7c035995	A	G	A	G	SYNONYMOUS_CODING	acA/acG
Chromosome 7	25067726	Rs0R7c035997	C	A	C	A	NON_SYNONYMOUS_CODING	Ctg/Atg
Chromosome 7	25072585	Rs0R7c035998	G	A	G	A	SYNONYMOUS_CODING	cgG/cgA
Chromosome 7	25072748	Rs0R7c035998	C	T	C	T	SYNONYMOUS_CODING	tgC/tgT
Chromosome 7	25073307	Rs0R7c035998	C	T	C	T	INTRON	.
Chromosome 7	25073308	Rs0R7c035998	T	C	T	C	INTRON	.
Chromosome 7	25074287	Rs0R7c035998	T	G	T	G	INTRON	.
Chromosome 7	25074294	Rs0R7c035998	C	G	C	G	INTRON	.
Chromosome 7	25074323	Rs0R7c035998	C	T	C	T	INTRON	.
Chromosome 7	25102256	Rs0R7c036003	T	G	T	G	NON_SYNONYMOUS_CODING	caT/caG
Chromosome 7	25113392	Rs0R7c036006	T	G	T	G	UTR_5_PRIME	.
Chromosome 7	25116214	Rs0R7c036006	G	T	G	T	NON_SYNONYMOUS_CODING	ttG/ttT
Chromosome 7	25131478	Rs0R7c036010	T	C	C	T	DOWNSTREAM	.
Chromosome 7	25132981	Rs0R7c036010	C	T	C	T	DOWNSTREAM	.
Chromosome 7	25170726	Rs0R7c036015	G	A	A	G	NON_SYNONYMOUS_CODING	atG/atA
Chromosome 7	25181620	Rs0R7c036016	A	C	C	A	INTRON	.
Chromosome 7	25268677	Rs0R7c036028	A	G	A	G	UTR_5_PRIME	.
Chromosome 7	25269688	Rs0R7c036028	C	T	C	T	NON_SYNONYMOUS_CODING	tCc/tTc
Chromosome 7	25269689	Rs0R7c036028	C	G	C	G	SYNONYMOUS_CODING	tcC/tcG
Chromosome 7	25269981	Rs0R7c036028	T	A	T	A	NON_SYNONYMOUS_CODING	Tgt/Agt
Chromosome 7	25270659	Rs0R7c036028	A	G	A	G	NON_SYNONYMOUS_CODING	Aag/Gag
Chromosome 7	25270758	Rs0R7c036028	C	T	T	C	SYNONYMOUS_CODING	tgC/tgT
Chromosome 7	25274539	Rs0R7c036029	C	A	C	A	SYNONYMOUS_CODING	gtC/gtA
Chromosome 7	25274545	Rs0R7c036029	C	T	C	T	SYNONYMOUS_CODING	gaC/gaT
Chromosome 7	25274766	Rs0R7c036029	A	G	A	G	SYNONYMOUS_CODING	aaA/aaG
Chromosome 7	25274827	Rs0R7c036029	A	G	A	G	NON_SYNONYMOUS_CODING	Aca/Gca
Chromosome 7	25274874	Rs0R7c036029	T	G	T	G	SYNONYMOUS_CODING	ctT/ctG
Chromosome 7	25297391	Rs0R7c036033	T	C	C	T	SYNONYMOUS_CODING	gaA/gaG
Chromosome 7	25428915	Rs0R7c036048	A	G	G	A	DOWNSTREAM	.
Chromosome 7	25437265	Rs0R7c036049	C	T	T	C	UTR_3_PRIME	.
Chromosome 7	25511691	Rs0R7c036066	A	T	T	A	NON_SYNONYMOUS_CODING	Tat/Aat
Chromosome 7	25624863	Rs0R7c036072	C	T	C	T	SYNONYMOUS_CODING	gcG/gcA
Chromosome 7	25625543	Rs0R7c036072	C	T	C	T	NON_SYNONYMOUS_CODING	gGt/gAt
Chromosome 7	25625602	Rs0R7c036072	A	G	A	G	SYNONYMOUS_CODING	tcT/tcC
Chromosome 7	25730563	Rs0R7c036079	A	G	A	G	SYNONYMOUS_CODING	ctT/ctC
Chromosome 7	25732312	Rs0R7c036079	T	C	T	C	SYNONYMOUS_CODING	cgA/cgG
Chromosome 7	25732649	Rs0R7c036079	G	A	G	A	SYNONYMOUS_CODING	Cta/Tta
Chromosome 7	25733368	Rs0R7c036080	T	A	T	A	UTR_3_PRIME	.
Chromosome 7	25746079	Rs0R7c036082	T	C	C	T	SYNONYMOUS_CODING	tcT/tcC
Chromosome 7	25815382	Rs0R7c036090	C	G,T	T	G	SYNONYMOUS_CODING	acC/acG
Chromosome 7	25855156	Rs0R7c036096	A	G	A	G	UPSTREAM	.
Chromosome 7	25885735	Rs0R7c036101	G	A	A	G	SYNONYMOUS_CODING	tgC/tgT
Chromosome 7	25885795	Rs0R7c036101	T	A	T	A	SYNONYMOUS_CODING	acA/acT
Chromosome 7	25885992	Rs0R7c036101	T	G	G	T	NON_SYNONYMOUS_CODING	Aag/Cag
Chromosome 7	25893441	Rs0R7c036102	A	G	A	G	SYNONYMOUS_CODING	gaA/gaG
Chromosome 7	25894171	Rs0R7c036102	G	T	G	T	STOP_GAINED	Gag/Tag
Chromosome 7	25894196	Rs0R7c036102	A	T	A	T	NON_SYNONYMOUS_CODING	gAc/gTc
Chromosome 7	25914308	Rs0R7c036104	G	C	C	G	NON_SYNONYMOUS_CODING	gCa/gGa
Chromosome 7	25941515	Rs0R7c036108	C	T	T	C	NON_SYNONYMOUS_CODING	atG/atA
Chromosome 7	25945923	Rs0R7c036109	G	T	G	T	INTRON	.
Chromosome 7	25947611	Rs0R7c036109	C	A	A	C	SPLICE_SITE_REGION	.
Chromosome 7	25947849	Rs0R7c036109	C	A	C	A	UTR_5_PRIME	.
Chromosome 7	25951987	Rs0R7c036110	G	A	A	G	SYNONYMOUS_CODING	acC/acT
Chromosome 7	25952019	Rs0R7c036110	C	T	T	C	NON_SYNONYMOUS_CODING	Gag/Aag
Chromosome 7	25952590	Rs0R7c036110	T	C	T	C	SYNONYMOUS_CODING	ttA/ttG
Chromosome 7	26007936	Rs0R7c036117	T	A	A	T	NON_SYNONYMOUS_CODING	gAc/gTc
Chromosome 7	26035520	Rs0R7c036119	T	A	A	T	UPSTREAM	.
Chromosome 7	26258260	Rs0R7c036145	C	T	T	C	NON_SYNONYMOUS_CODING	gCg/gTg
Chromosome 7	26258261	Rs0R7c036145	G	T	T	G	SYNONYMOUS_CODING	gcG/gcT
Chromosome 7	26258300	Rs0R7c036145	C	T	C	T	SYNONYMOUS_CODING	gtC/gtT
Chromosome 7	26258306	Rs0R7c036145	A	C	C	A	SYNONYMOUS_CODING	gtA/gtC
Chromosome 7	26492889	Rs0R7c036168	G	T	T	G	DOWNSTREAM	.
Chromosome 7	26504313	Rs0R7c036169	A	G	G	A	UTR_5_PRIME	.
Chromosome 7	26504382	Rs0R7c036169	A	T	A	T	UTR_5_PRIME	.
Chromosome 7	26617805	Rs0R7c036175	A	G	A	G	UTR_5_PRIME	.
Chromosome 7	26626413	Rs0R7c036176	A	G	A	G	INTRON	.
Chromosome 7	26626559	Rs0R7c036176	C	G	C	G	INTRON	.
Chromosome 7	26626577	Rs0R7c036176	A	C	A	C	INTRON	.
Chromosome 7	26661611	Rs0R7c036186	A	G	G	A	SYNONYMOUS_CODING	caA/caG
Chromosome 7	26711285	Rs0R7c036194	G	T	T	G	SYNONYMOUS_CODING	cgG/cgT
Chromosome 7	26714009	Rs0R7c036195	A	G,T	G	T	SYNONYMOUS_CODING	cgT/cgA
Chromosome 7	26714066	Rs0R7c036195	A	G	A	G	SYNONYMOUS_CODING	tgT/tgC
Chromosome 7	26714102	Rs0R7c036195	T	C	T	C	SYNONYMOUS_CODING	ggA/ggG
Chromosome 7	26726283	Rs0R7c036196	A	C	C	A	DOWNSTREAM	.
Chromosome 7	26726286	Rs0R7c036196	C	T	T	C	DOWNSTREAM	.
Chromosome 7	26730936	Rs0R7c036197	T	C	T	C	SYNONYMOUS_CODING	aaA/aaG
Chromosome 7	26730939	Rs0R7c036197	C	T	C	T	SYNONYMOUS_CODING	caG/caA
Chromosome 7	26731648	Rs0R7c036197	A	T	A	T	SYNONYMOUS_CODING	atT/atA
Chromosome 7	26731839	Rs0R7c036197	A	G	A	G	SYNONYMOUS_CODING	caT/caC
Chromosome 7	26732533	Rs0R7c036197	G	T	G	T	NON_SYNONYMOUS_CODING	gaC/gaA
Chromosome 7	26733951	Rs0R7c036197	G	A	G	A	NON_SYNONYMOUS_CODING	tCc/tTc
Chromosome 7	26767260	Rs0R7c036201	T	C	T	C	SYNONYMOUS_CODING	gaA/gaG
Chromosome 7	26882138	Rs0R7c036209	T	C	T	C	SYNONYMOUS_CODING	agA/agG
Chromosome 7	26899083	Rs0R7c036211	G	C	C	G	DOWNSTREAM	.
Chromosome 7	26938985	Rs0R7c036219	A	C	A	C	INTRON	.
Chromosome 7	27090553	Rs0R7c036241	T	A	T	A	UTR_5_PRIME	.
Chromosome 7	27118034	Rs0R7c036246	C	A	C	A	NON_SYNONYMOUS_CODING	Cct/Act
Chromosome 7	27186852	Rs0R7c036258	T	G	G	T	DOWNSTREAM	.
Chromosome 7	27186856	Rs0R7c036258	T	C	C	T	DOWNSTREAM	.
Chromosome 7	27186906	Rs0R7c036258	G	T	T	G	DOWNSTREAM	.
Chromosome 7	27186942	Rs0R7c036258	A	G	G	A	DOWNSTREAM	.
Chromosome 7	27187194	Rs0R7c036258	T	C	C	T	DOWNSTREAM	.
Chromosome 7	27187245	Rs0R7c036258	C	T	T	C	DOWNSTREAM	.
Chromosome 7	27187350	Rs0R7c036258	G	A	A	G	DOWNSTREAM	.
Chromosome 7	27187464	Rs0R7c036258	C	T	T	C	DOWNSTREAM	.
Chromosome 7	27191235	Rs0R7c036258	A	G	G	A	INTRON	.
Chromosome 7	27191249	Rs0R7c036258	G	A	A	G	INTRON	.
Chromosome 7	27191458	Rs0R7c036258	C	T	T	C	INTRON	.
Chromosome 7	27191518	Rs0R7c036258	C	T	T	C	INTRON	.
Chromosome 7	27214477	Rs0R7c036260	A	G	G	A	SYNONYMOUS_CODING	gtA/gtG
Chromosome 7	27214617	Rs0R7c036260	A	G	G	A	SYNONYMOUS_CODING	aaA/aaG
Chromosome 7	27214654	Rs0R7c036260	C	G	G	C	NON_SYNONYMOUS_CODING	Cag/Gag
Chromosome 7	27215348	Rs0R7c036260	C	T	T	C	SYNONYMOUS_CODING	ctC/ctT
Chromosome 7	27216613	Rs0R7c036260	G	T	T	G	SYNONYMOUS_CODING	ggG/ggT
Chromosome 7	27216807	Rs0R7c036260	G	A	G	A	SYNONYMOUS_CODING	gtG/gtA
Chromosome 7	27427721	Rs0R7c036289	C	T	C	T	UTR_3_PRIME	.
Chromosome 7	27427788	Rs0R7c036289	T	G	T	G	UTR_3_PRIME	.
Chromosome 7	27428205	Rs0R7c036289	T	G	T	G	SYNONYMOUS_CODING	Aga/Cga
Chromosome 7	27601090	Rs0R7c036310	C	T	T	C	DOWNSTREAM	.
Chromosome 7	27601183	Rs0R7c036310	C	T	C	T	DOWNSTREAM	.
Chromosome 7	27614779	Rs0R7c036314	T	C	C	T	INTRON	.
Chromosome 7	27649881	Rs0R7c036316	T	C	T	C	NON_SYNONYMOUS_CODING	gTt/gCt
Chromosome 7	27650037	Rs0R7c036316	G	A	G	A	NON_SYNONYMOUS_CODING	Gaa/Aaa
Chromosome 7	27652006	Rs0R7c036317	C	T	C	T	SYNONYMOUS_CODING	agG/agA
Chromosome 7	27653406	Rs0R7c036317	C	A	A	C	SYNONYMOUS_CODING	acG/acT
Chromosome 7	27653484	Rs0R7c036317	A	T	A	T	SYNONYMOUS_CODING	tcT/tcA
Chromosome 7	27653747	Rs0R7c036317	T	A	A	T	NON_SYNONYMOUS_CODING	Ata/Tta
Chromosome 7	27654747	Rs0R7c036317	G	A	G	A	SYNONYMOUS_CODING	tcC/tcT
Chromosome 7	27654781	Rs0R7c036317	T	C	C	T	NON_SYNONYMOUS_CODING	aAt/aGt
Chromosome 7	27682884	Rs0R7c036319	C	T	C	T	SYNONYMOUS_CODING	ggG/ggA
Chromosome 7	27683333	Rs0R7c036319	A	G	A	G	SYNONYMOUS_CODING	tcT/tcC
Chromosome 7	27683826	Rs0R7c036319	C	A	C	A	SYNONYMOUS_CODING	tcG/tcT
Chromosome 7	27683904	Rs0R7c036319	A	G	G	A	SYNONYMOUS_CODING	ttT/ttC
Chromosome 7	27683947	Rs0R7c036319	T	G	G	T	NON_SYNONYMOUS_CODING	aAc/aCc
Chromosome 7	27684039	Rs0R7c036319	G	C	G	C	SYNONYMOUS_CODING	gcC/gcG
Chromosome 7	27684087	Rs0R7c036319	A	T,G	G	T	SYNONYMOUS_CODING	ctT/ctA
Chromosome 7	27807387	Rs0R7c036336	A	T	T	A	SYNONYMOUS_CODING	ccT/ccA
Chromosome 7	27807396	Rs0R7c036336	G	A	A	G	SYNONYMOUS_CODING	atC/atT
Chromosome 7	27807593	Rs0R7c036336	G	A	G	A	SYNONYMOUS_CODING	tcC/tcT
Chromosome 7	27807776	Rs0R7c036336	C	G	G	C	NON_SYNONYMOUS_CODING	aGt/aCt
Chromosome 7	27809004	Rs0R7c036336	G	T	G	T	NON_SYNONYMOUS_CODING	aCg/aAg
Chromosome 7	27846510	Rs0R7c036342	C	T	C	T	SYNONYMOUS_CODING	gtC/gtT
Chromosome 7	27846513	Rs0R7c036342	T	C	T	C	SYNONYMOUS_CODING	ctT/ctC
Chromosome 7	27846956	Rs0R7c036342	A	G	A	G	SYNONYMOUS_CODING	ttA/ttG
Chromosome 7	27880907	Rs0R7c036346	T	C	T	C	NON_SYNONYMOUS_CODING	Tct/Cct
Chromosome 7	27881043	Rs0R7c036346	T	C	T	C	NON_SYNONYMOUS_CODING	aTa/aCa
Chromosome 7	27881320	Rs0R7c036346	A	G	A	G	SYNONYMOUS_CODING	aaA/aaG
Chromosome 7	27881380	Rs0R7c036346	T	G	G	T	SYNONYMOUS_CODING	ccT/ccG
Chromosome 7	27882061	Rs0R7c036346	T	G	T	G	NON_SYNONYMOUS_CODING	aaT/aaG
Chromosome 7	27882227	Rs0R7c036346	C	T	C	T	SYNONYMOUS_CODING	Cta/Tta
Chromosome 7	27882472	Rs0R7c036346	A	G	G	A	SYNONYMOUS_CODING	ccA/ccG
Chromosome 7	27999642	Rs0R7c036360	A	G	G	A	INTRON	.
Chromosome 7	27999751	Rs0R7c036360	T	A	A	T	INTRON	.
Chromosome 7	28036314	Rs0R7c036365	C	T	C	T	SYNONYMOUS_CODING	atC/atT
Chromosome 7	28036320	Rs0R7c036365	C	T	C	T	SYNONYMOUS_CODING	ccC/ccT
Chromosome 7	28055137	Rs0R7c036367	A	T	T	A	INTRON	.
Chromosome 7	28069557	Rs0R7c036370	G	A	A	G	NON_SYNONYMOUS_CODING	gCt/gTt
Chromosome 7	28069566	Rs0R7c036370	C	T	T	C	NON_SYNONYMOUS_CODING	aGa/aAa
Chromosome 7	28069819	Rs0R7c036370	G	A	A	G	SYNONYMOUS_CODING	ctC/ctT
Chromosome 7	28076834	Rs0R7c036372	T	G	G	T	SPLICE_SITE_REGION	.
Chromosome 7	28077975	Rs0R7c036372	T	C	C	T	SPLICE_SITE_REGION	.
Chromosome 7	28104624	Rs0R7c036378	G	A	A	G	INTRON	.
Chromosome 7	28160408	Rs0R7c036384	C	T	C	T	NON_SYNONYMOUS_CODING	Gct/Act
Chromosome 7	28171561	Rs0R7c036385	T	A	T	A	DOWNSTREAM	.
Chromosome 7	28171871	Rs0R7c036385	A	T	A	T	DOWNSTREAM	.
Chromosome 7	28171872	Rs0R7c036385	G	C	G	C	DOWNSTREAM	.
Chromosome 7	28171939	Rs0R7c036385	A	G	A	G	DOWNSTREAM	.
Chromosome 7	28181025	Rs0R7c036387	A	T	T	A	SYNONYMOUS_CODING	ctT/ctA
Chromosome 7	28202904	Rs0R7c036391	C	T	T	C	SYNONYMOUS_CODING	caG/caA
Chromosome 7	28202931	Rs0R7c036391	A	G	G	A	SYNONYMOUS_CODING	gaT/gaC
Chromosome 7	28245514	Rs0R7c036396	T	A	T	A	NON_SYNONYMOUS_CODING	Ttg/Atg
Chromosome 7	28245744	Rs0R7c036396	C	T	T	C	INTRON	.
Chromosome 7	28245853	Rs0R7c036396	A	G	A	G	INTRON	.
Chromosome 7	28254512	Rs0R7c036397	T	C	C	T	UPSTREAM	.
Chromosome 7	28254555	Rs0R7c036397	G	T	G	T	UPSTREAM	.
Chromosome 7	28302201	Rs0R7c036401	G	T	T	G	DOWNSTREAM	.
Chromosome 7	28302317	Rs0R7c036401	T	C	C	T	DOWNSTREAM	.
Chromosome 7	28365855	Rs0R7c036406	G	C	G	C	NON_SYNONYMOUS_CODING	Gac/Cac
Chromosome 7	28365897	Rs0R7c036406	C	A	C	A	NON_SYNONYMOUS_CODING	Caa/Aaa
Chromosome 7	28367308	Rs0R7c036406	A	G	G	A	NON_SYNONYMOUS_CODING	Atg/Gtg
Chromosome 7	28367331	Rs0R7c036406	A	T	T	A	SYNONYMOUS_CODING	ctA/ctT
Chromosome 7	28409945	Rs0R7c036415	C	A	A	C	NON_SYNONYMOUS_CODING	Cct/Act
Chromosome 7	28428824	Rs0R7c036418	C	T	C	T	NON_SYNONYMOUS_CODING	Ggt/Agt
Chromosome 7	28428828	Rs0R7c036418	C	A	C	A	SYNONYMOUS_CODING	gcG/gcT
Chromosome 7	28433609	Rs0R7c036419	T	C	T	C	SYNONYMOUS_CODING	ccA/ccG
Chromosome 7	28433633	Rs0R7c036419	T	C	T	C	SYNONYMOUS_CODING	cgA/cgG
Chromosome 7	28433911	Rs0R7c036419	A	C	A	C	NON_SYNONYMOUS_CODING	Ttt/Gtt
Chromosome 7	28444880	Rs0R7c036420	T	A	T	A	NON_SYNONYMOUS_CODING	Tct/Act
Chromosome 7	28445865	Rs0R7c036420	A	T	A	T	NON_SYNONYMOUS_CODING	Acc/Tcc
Chromosome 7	28445897	Rs0R7c036420	A	T	A	T	SYNONYMOUS_CODING	atA/atT
Chromosome 7	28445924	Rs0R7c036420	C	T	C	T	SYNONYMOUS_CODING	gaC/gaT
Chromosome 7	28445933	Rs0R7c036420	G	A	G	A	SYNONYMOUS_CODING	gaG/gaA
Chromosome 7	28446248	Rs0R7c036420	G	T	G	T	SYNONYMOUS_CODING	ggG/ggT
Chromosome 7	28446267	Rs0R7c036420	A	C	A	C	NON_SYNONYMOUS_CODING	Aag/Cag
Chromosome 7	28474162	Rs0R7c036425	T	C	C	T	SYNONYMOUS_CODING	gtT/gtC
Chromosome 7	28487476	Rs0R7c036426	T	C	C	T	UTR_5_PRIME	.
Chromosome 7	28487719	Rs0R7c036426	T	A	A	T	INTRON	.
Chromosome 7	28555055	Rs0R7c036436	A	G	A	G	SYNONYMOUS_CODING	aaA/aaG
Chromosome 7	28568083	Rs0R7c036438	G	T	T	G	NON_SYNONYMOUS_CODING	Cca/Aca
Chromosome 7	28568090	Rs0R7c036438	A	G	G	A	SYNONYMOUS_CODING	agT/agC
Chromosome 7	28568245	Rs0R7c036438	A	G	G	A	NON_SYNONYMOUS_CODING	Tac/Cac
Chromosome 7	28632064	Rs0R7c036445	C	A	A	C	NON_SYNONYMOUS_CODING	Gtg/Ttg
Chromosome 7	28632074	Rs0R7c036445	G	C	C	G	SYNONYMOUS_CODING	ccC/ccG
Chromosome 7	28923633	Rs0R7c036477	A	T	T	A	SYNONYMOUS_CODING	gcA/gcT
Chromosome 7	28923639	Rs0R7c036477	G	A	G	A	SYNONYMOUS_CODING	ttG/ttA
Chromosome 7	28923783	Rs0R7c036477	G	A	A	G	SYNONYMOUS_CODING	aaG/aaA
Chromosome 7	28923897	Rs0R7c036477	A	G	G	A	SYNONYMOUS_CODING	gaA/gaG
Chromosome 7	28924011	Rs0R7c036477	A	G	A	G	SYNONYMOUS_CODING	aaA/aaG
Chromosome 7	28924047	Rs0R7c036477	G	A	A	G	SYNONYMOUS_CODING	gaG/gaA
Chromosome 7	28924307	Rs0R7c036477	T	C	C	T	SYNONYMOUS_CODING	gtT/gtC
Chromosome 7	28924900	Rs0R7c036477	G	T	G	T	NON_SYNONYMOUS_CODING	Gca/Tca
Chromosome 7	28925924	Rs0R7c036477	T	C	C	T	DOWNSTREAM	.
Chromosome 7	28926501	Rs0R7c036478	C	T	C	T	SYNONYMOUS_CODING	gaG/gaA
Chromosome 7	28926531	Rs0R7c036478	C	T	C	T	SYNONYMOUS_CODING	aaG/aaA
Chromosome 7	28927277	Rs0R7c036478	C	T	C	T	SYNONYMOUS_CODING	acG/acA
Chromosome 7	28927302	Rs0R7c036478	G	C	G	C	NON_SYNONYMOUS_CODING	aCt/aGt
Chromosome 7	28927330	Rs0R7c036478	C	G	C	G	NON_SYNONYMOUS_CODING	Gag/Cag
Chromosome 7	28927370	Rs0R7c036478	G	A	G	A	SYNONYMOUS_CODING	acC/acT
Chromosome 7	28927463	Rs0R7c036478	C	T	C	T	SYNONYMOUS_CODING	ggG/ggA
Chromosome 7	28928645	Rs0R7c036478	A	G	A	G	SYNONYMOUS_CODING	gaT/gaC
Chromosome 7	28928672	Rs0R7c036478	A	G	A	G	SYNONYMOUS_CODING	ttT/ttC
Chromosome 7	28928729	Rs0R7c036478	G	A	G	A	SYNONYMOUS_CODING	ctC/ctT
Chromosome 7	28928807	Rs0R7c036478	C	G	C	G	NON_SYNONYMOUS_CODING	gaG/gaC
Chromosome 7	28929196	Rs0R7c036478	C	T	C	T	UPSTREAM	.
Chromosome 7	28933959	Rs0R7c036479	A	T	A	T	UTR_5_PRIME	.
Chromosome 7	28936007	Rs0R7c036480	G	C	G	C	NON_SYNONYMOUS_CODING	Caa/Gaa
Chromosome 7	28979908	Rs0R7c036482	A	C	A	C	NON_SYNONYMOUS_CODING	aAa/aCa
Chromosome 7	29066996	Rs0R7c036490	G	T	G	T	UPSTREAM	.
Chromosome 7	29067129	Rs0R7c036490	A	G	A	G	UPSTREAM	.
Chromosome 7	29151694	Rs0R7c036500	G	A	A	G	NON_SYNONYMOUS_CODING	Gcc/Acc
Chromosome 7	29151699	Rs0R7c036500	T	C	T	C	SYNONYMOUS_CODING	gaT/gaC
Chromosome 7	29152924	Rs0R7c036500	A	C	A	C	SYNONYMOUS_CODING	Agg/Cgg
Chromosome 7	29153497	Rs0R7c036500	G	A	G	A	SYNONYMOUS_CODING	tcG/tcA
Chromosome 7	29153642	Rs0R7c036500	A	G	A	G	NON_SYNONYMOUS_CODING	Act/Gct
Chromosome 7	29153665	Rs0R7c036500	C	G	C	G	SYNONYMOUS_CODING	gtC/gtG
Chromosome 7	29156416	Rs0R7c036502	A	G	A	G	SYNONYMOUS_CODING	ttT/ttC
Chromosome 7	29156451	Rs0R7c036502	C	T	C	T	NON_SYNONYMOUS_CODING	Gtg/Atg
Chromosome 7	29156470	Rs0R7c036502	T	C	T	C	SYNONYMOUS_CODING	tcA/tcG
Chromosome 7	29156572	Rs0R7c036502	A	G	A	G	SYNONYMOUS_CODING	gaT/gaC
Chromosome 7	29156795	Rs0R7c036502	A	G	G	A	SYNONYMOUS_CODING	taT/taC
Chromosome 7	29156813	Rs0R7c036502	G	A	G	A	SYNONYMOUS_CODING	taC/taT
Chromosome 7	29156852	Rs0R7c036502	A	C	A	C	SYNONYMOUS_CODING	acT/acG
Chromosome 7	29160584	Rs0R7c036503	C	A	C	A	SYNONYMOUS_CODING	gcG/gcT
Chromosome 7	29177791	Rs0R7c036505	A	T	T	A	UTR_3_PRIME	.
Chromosome 7	29218314	Rs0R7c036509	T	C	T	C	NON_SYNONYMOUS_CODING	Ttc/Ctc
Chromosome 7	29218434	Rs0R7c036509	A	C	A	C	NON_SYNONYMOUS_CODING	Aca/Cca
Chromosome 7	29219101	Rs0R7c036509	T	A	A	T	NON_SYNONYMOUS_CODING	gTt/gAt
Chromosome 7	29221240	Rs0R7c036509	G	A	G	A	SYNONYMOUS_CODING	gcG/gcA
Chromosome 7	29221246	Rs0R7c036509	C	T	C	T	SYNONYMOUS_CODING	taC/taT
Chromosome 7	29221424	Rs0R7c036509	C	G	C	G	NON_SYNONYMOUS_CODING	gaC/gaG
Chromosome 7	29222645	Rs0R7c036509	A	G	G	A	NON_SYNONYMOUS_CODING	Atc/Gtc
Chromosome 7	29222689	Rs0R7c036509	C	T	T	C	SYNONYMOUS_CODING	taC/taT
Chromosome 7	29223165	Rs0R7c036509	T	C	C	T	SYNONYMOUS_CODING	ccT/ccC
Chromosome 7	29223201	Rs0R7c036509	T	C	C	T	SYNONYMOUS_CODING	taT/taC
Chromosome 7	29223231	Rs0R7c036509	A	G	G	A	SYNONYMOUS_CODING	agA/agG
Chromosome 7	29223288	Rs0R7c036509	G	A	A	G	SYNONYMOUS_CODING	cgG/cgA
Chromosome 7	29223336	Rs0R7c036509	A	G	G	A	SYNONYMOUS_CODING	caA/caG
Chromosome 7	29223342	Rs0R7c036509	A	G	G	A	SYNONYMOUS_CODING	gtA/gtG
Chromosome 7	29223379	Rs0R7c036509	T	C	C	T	SYNONYMOUS_CODING	Ttg/Ctg
Chromosome 7	29223456	Rs0R7c036509	A	G	G	A	SYNONYMOUS_CODING	agA/agG
Chromosome 7	29223483	Rs0R7c036509	C	T	T	C	SYNONYMOUS_CODING	caC/caT
Chromosome 7	29223504	Rs0R7c036509	T	G	G	T	SYNONYMOUS_CODING	gtT/gtG
Chromosome 7	29223586	Rs0R7c036509	C	T	T	C	SYNONYMOUS_CODING	Ctg/Ttg
Chromosome 7	29223752	Rs0R7c036509	G	C	C	G	NON_SYNONYMOUS_CODING	Gag/Cag
Chromosome 7	29223934	Rs0R7c036509	A	T	T	A	DOWNSTREAM	.
Chromosome 7	29224856	Rs0R7c036510	A	C	C	A	SYNONYMOUS_CODING	ctA/ctC
Chromosome 7	29224859	Rs0R7c036510	C	G	G	C	SYNONYMOUS_CODING	gtC/gtG
Chromosome 7	29225428	Rs0R7c036510	A	G	G	A	SYNONYMOUS_CODING	gaA/gaG
Chromosome 7	29225562	Rs0R7c036510	C	G	G	C	INTRON	.
Chromosome 7	29226641	Rs0R7c036510	G	A	A	G	SYNONYMOUS_CODING	gaG/gaA
Chromosome 7	29226860	Rs0R7c036510	C	A	A	C	INTRON	.
Chromosome 7	29226931	Rs0R7c036510	T	C	C	T	INTRON	.
Chromosome 7	29227085	Rs0R7c036510	T	G	G	T	SYNONYMOUS_CODING	acT/acG
Chromosome 7	29227094	Rs0R7c036510	A	G	G	A	SYNONYMOUS_CODING	gcA/gcG
Chromosome 7	29230044	Rs0R7c036510	A	G	G	A	SYNONYMOUS_CODING	ccA/ccG
Chromosome 7	29230337	Rs0R7c036510	C	T	T	C	UTR_3_PRIME	.
Chromosome 7	29251487	Rs0R7c036512	C	T	C	T	SYNONYMOUS_CODING	agG/agA
Chromosome 7	29262736	Rs0R7c036514	G	C	G	C	SYNONYMOUS_CODING	gtG/gtC
Chromosome 7	29262876	Rs0R7c036514	A	G	A	G	NON_SYNONYMOUS_CODING	aAa/aGa
Chromosome 7	29266398	Rs0R7c036516	A	C	C	A	SYNONYMOUS_CODING	gtA/gtC
Chromosome 7	29271112	Rs0R7c036518	A	T	A	T	NON_SYNONYMOUS_CODING	Ttt/Att
Chromosome 7	29271915	Rs0R7c036518	A	C	C	A	NON_SYNONYMOUS_CODING	Tct/Gct
Chromosome 7	29304733	Rs0R7c036520	T	C	C	T	SYNONYMOUS_CODING	gcT/gcC
Chromosome 7	29305253	Rs0R7c036520	G	T	T	G	INTRON	.
Chromosome 7	29305708	Rs0R7c036520	C	G	G	C	SYNONYMOUS_CODING	ccC/ccG
Chromosome 7	29305743	Rs0R7c036520	A	G	G	A	NON_SYNONYMOUS_CODING	aAt/aGt
Chromosome 7	29305981	Rs0R7c036520	G	A	A	G	SYNONYMOUS_CODING	ggG/ggA
Chromosome 7	29358041	Rs0R7c036526	T	C	T	C	SYNONYMOUS_CODING	Ttg/Ctg
Chromosome 7	29358976	Rs0R7c036526	A	G	A	G	UTR_3_PRIME	.
Chromosome 7	29359003	Rs0R7c036526	C	A	C	A	UTR_3_PRIME	.
Chromosome 7	29360880	Rs0R7c036527	T	A	T	A	UTR_5_PRIME	.
Chromosome 7	29361211	Rs0R7c036527	A	C	A	C	NON_SYNONYMOUS_CODING	gaA/gaC
Chromosome 7	29361348	Rs0R7c036527	A	G	G	A	NON_SYNONYMOUS_CODING	aAt/aGt
Chromosome 7	29373118	Rs0R7c036531	C	T	C	T	INTRON	.
Chromosome 7	29382592	Rs0R7c036533	T	A	T	A	SYNONYMOUS_CODING	acT/acA
Chromosome 7	29382905	Rs0R7c036533	A	G	G	A	NON_SYNONYMOUS_CODING	Aaa/Gaa
Chromosome 7	29384583	Rs0R7c036534	C	T	T	C	UTR_3_PRIME	.
Chromosome 7	29394519	Rs0R7c036535	T	C	T	C	SYNONYMOUS_CODING	ccA/ccG
Chromosome 7	29394615	Rs0R7c036535	C	T	T	C	SYNONYMOUS_CODING	gaG/gaA
Chromosome 7	29404705	Rs0R7c036537	T	C	T	C	SYNONYMOUS_CODING	caA/caG
Chromosome 7	29405855	Rs0R7c036537	T	A	T	A	SYNONYMOUS_CODING	ccA/ccT
Chromosome 7	29405897	Rs0R7c036537	C	T	C	T	SYNONYMOUS_CODING	caG/caA
Chromosome 7	29405906	Rs0R7c036537	T	C	T	C	SYNONYMOUS_CODING	caA/caG
Chromosome 7	29406676	Rs0R7c036537	A	T	A	T	NON_SYNONYMOUS_CODING	cTt/cAt
Chromosome 7	29407408	Rs0R7c036537	G	C	G	C	SYNONYMOUS_CODING	tcC/tcG
Chromosome 7	29407459	Rs0R7c036537	A	T	A	T	NON_SYNONYMOUS_CODING	gaT/gaA
Chromosome 7	29407606	Rs0R7c036537	C	A	C	A	NON_SYNONYMOUS_CODING	atG/atT
Chromosome 7	29407648	Rs0R7c036537	C	T	C	T	SYNONYMOUS_CODING	ccG/ccA
Chromosome 7	29443654	Rs0R7c036541	C	T	C	T	NON_SYNONYMOUS_CODING	Gtt/Att
Chromosome 7	29443765	Rs0R7c036541	C	T	C	T	NON_SYNONYMOUS_CODING	Gtg/Atg
Chromosome 7	29443808	Rs0R7c036541	A	C	A	C	SYNONYMOUS_CODING	acT/acG
Chromosome 7	29443811	Rs0R7c036541	A	G	A	G	SYNONYMOUS_CODING	agT/agC
Chromosome 7	29443847	Rs0R7c036541	C	T	C	T	SYNONYMOUS_CODING	gaG/gaA
Chromosome 7	29443980	Rs0R7c036541	T	C	T	C	NON_SYNONYMOUS_CODING	gAc/gGc
Chromosome 7	29443983	Rs0R7c036541	G	T	G	T	NON_SYNONYMOUS_CODING	gCc/gAc
Chromosome 7	29444089	Rs0R7c036541	G	C	G	C	NON_SYNONYMOUS_CODING	Ctc/Gtc
Chromosome 7	29444096	Rs0R7c036541	A	G	A	G	SYNONYMOUS_CODING	gcT/gcC
Chromosome 7	29444182	Rs0R7c036541	C	A	C	A	NON_SYNONYMOUS_CODING	Gcc/Tcc
Chromosome 7	29456767	Rs0R7c036543	C	G	C	G	UTR_5_PRIME	.
Chromosome 7	29467893	Rs0R7c036543	A	T	A	T	INTRON	.
Chromosome 7	29468312	Rs0R7c036543	G	A	G	A	INTRON	.
Chromosome 7	29468352	Rs0R7c036543	T	C	T	C	INTRON	.
Chromosome 7	29468957	Rs0R7c036543	A	G	A	G	SYNONYMOUS_CODING	ttA/ttG
Chromosome 7	29468984	Rs0R7c036543	C	T	C	T	SYNONYMOUS_CODING	ttC/ttT
Chromosome 7	29469114	Rs0R7c036543	T	G	T	G	DOWNSTREAM	.
Chromosome 7	29469129	Rs0R7c036543	A	G	A	G	DOWNSTREAM	.
Chromosome 7	29478842	Rs0R7c036545	C	T	C	T	DOWNSTREAM	.
Chromosome 7	29478885	Rs0R7c036545	A	T	A	T	SYNONYMOUS_CODING	acT/acA
Chromosome 7	29478945	Rs0R7c036545	T	C	T	C	SYNONYMOUS_CODING	aaA/aaG
Chromosome 7	29479726	Rs0R7c036545	G	A	A	G	SYNONYMOUS_CODING	ttC/ttT
Chromosome 7	29482899	Rs0R7c036546	C	A	A	C	INTRON	.
Chromosome 7	29486801	Rs0R7c036547	G	A	A	G	UTR_5_PRIME	.
Chromosome 7	29486829	Rs0R7c036547	A	G	G	A	UTR_5_PRIME	.
Chromosome 7	29487098	Rs0R7c036547	A	T	T	A	NON_SYNONYMOUS_CODING	aAg/aTg
Chromosome 7	29498668	Rs0R7c036548	T	C	T	C	SYNONYMOUS_CODING	atT/atC
Chromosome 7	29514503	Rs0R7c036550	G	A	G	A	NON_SYNONYMOUS_CODING	Gcc/Acc
Chromosome 7	29514557	Rs0R7c036550	C	A	C	A	NON_SYNONYMOUS_CODING	Cag/Aag
Chromosome 7	29514798	Rs0R7c036550	G	A	G	A	SYNONYMOUS_CODING	gcG/gcA
Chromosome 7	29514805	Rs0R7c036550	C	A	C	A	SYNONYMOUS_CODING	Cga/Aga
Chromosome 7	29514840	Rs0R7c036550	T	A	T	A	SYNONYMOUS_CODING	ggT/ggA
Chromosome 7	29515139	Rs0R7c036550	T	A	A	T	SYNONYMOUS_CODING	tcT/tcA
Chromosome 7	29515695	Rs0R7c036550	C	T	C	T	SYNONYMOUS_CODING	aaC/aaT
Chromosome 7	29515823	Rs0R7c036550	G	A	A	G	SYNONYMOUS_CODING	aaG/aaA
Chromosome 7	29516021	Rs0R7c036550	G	A	G	A	SYNONYMOUS_CODING	caG/caA
Chromosome 7	29516193	Rs0R7c036550	T	C	C	T	DOWNSTREAM	.
Chromosome 7	29529815	Rs0R7c036553	G	A	G	A	SYNONYMOUS_CODING	taC/taT
Chromosome 7	29529842	Rs0R7c036553	G	A	G	A	SYNONYMOUS_CODING	atC/atT
Chromosome 7	29529977	Rs0R7c036553	C	T	C	T	SYNONYMOUS_CODING	ccG/ccA
Chromosome 7	29529980	Rs0R7c036553	T	C	T	C	SYNONYMOUS_CODING	gaA/gaG
Chromosome 7	29530289	Rs0R7c036553	T	A	T	A	NON_SYNONYMOUS_CODING	aaA/aaT
Chromosome 7	29531540	Rs0R7c036553	T	C	C	T	UTR_5_PRIME	.
Chromosome 7	29580883	Rs0R7c036560	A	G	A	G	SYNONYMOUS_CODING	aaT/aaC
Chromosome 7	29580892	Rs0R7c036560	G	A	G	A	SYNONYMOUS_CODING	ctC/ctT
Chromosome 7	29583361	Rs0R7c036561	A	C	C	A	DOWNSTREAM	.
Chromosome 7	29586814	Rs0R7c036562	G	C,T	C	T	UPSTREAM	.
Chromosome 7	29587417	Rs0R7c036562	C	T	T	C	UPSTREAM	.
Chromosome 7	29587646	Rs0R7c036562	G	A	A	G	UPSTREAM	.
Chromosome 7	29587655	Rs0R7c036562	C	G	G	C	UPSTREAM	.
Chromosome 7	29607220	Rs0R7c036563	G	T	T	G	DOWNSTREAM	.
Chromosome 7	29726373	Rs0R7c036578	G	T	G	T	UTR_3_PRIME	.
Chromosome 7	29728138	Rs0R7c036578	C	G	C	G	SYNONYMOUS_CODING	ctG/ctC
Chromosome 7	29749992	Rs0R7c036580	T	C	T	C	NON_SYNONYMOUS_CODING	Acg/Gcg
Chromosome 7	29754190	Rs0R7c036581	C	T	C	T	UPSTREAM	.
Chromosome 7	29754275	Rs0R7c036581	A	G	G	A	UPSTREAM	.
Chromosome 7	29755989	Rs0R7c036581	A	G	A	G	SYNONYMOUS_CODING	gcA/gcG
Chromosome 7	29756469	Rs0R7c036581	G	A	G	A	SYNONYMOUS_CODING	caG/caA
Chromosome 7	29759140	Rs0R7c036582	T	A	T	A	SYNONYMOUS_CODING	acA/acT
Chromosome 7	29760697	Rs0R7c036583	C	T	C	T	NON_SYNONYMOUS_CODING	gGa/gAa
Chromosome 7	29760913	Rs0R7c036583	C	T	C	T	NON_SYNONYMOUS_CODING	aGc/aAc
Chromosome 7	29761237	Rs0R7c036583	T	C	C	T	NON_SYNONYMOUS_CODING	aAc/aGc
Chromosome 7	29761281	Rs0R7c036583	T	C	C	T	SYNONYMOUS_CODING	gaA/gaG
Chromosome 7	29761296	Rs0R7c036583	T	C	C	T	SYNONYMOUS_CODING	gaA/gaG
Chromosome 7	29797195	Rs0R7c036588	G	A	G	A	NON_SYNONYMOUS_CODING	tCg/tTg
Chromosome 7	29797212	Rs0R7c036588	T	A	T	A	SYNONYMOUS_CODING	tcA/tcT
Chromosome 7	29797253	Rs0R7c036588	G	C	G	C	UTR_5_PRIME	.
Chromosome 7	29797261	Rs0R7c036588	G	A	G	A	UTR_5_PRIME	.
Chromosome 7	29916988	Rs0R7c036598	T	G	T	G	UPSTREAM	.
Chromosome 7	29917104	Rs0R7c036598	A	G	A	G	UPSTREAM	.
Chromosome 7	29917315	Rs0R7c036598	G	A	G	A	UPSTREAM	.
Chromosome 7	29917351	Rs0R7c036598	T	C	T	C	UPSTREAM	.
Chromosome 7	29917373	Rs0R7c036598	G	A	G	A	UPSTREAM	.
Chromosome 7	29917408	Rs0R7c036598	C	G	C	G	UPSTREAM	.
Chromosome 7	29917777	Rs0R7c036598	G	C	G	C	SYNONYMOUS_CODING	gtG/gtC
Chromosome 7	29918345	Rs0R7c036598	G	A	G	A	NON_SYNONYMOUS_CODING	Gat/Aat
Chromosome 7	29918597	Rs0R7c036598	C	T	C	T	SYNONYMOUS_CODING	Ctg/Ttg
Chromosome 7	29918623	Rs0R7c036598	A	C	A	C	NON_SYNONYMOUS_CODING	agA/agC
Chromosome 7	29918651	Rs0R7c036598	G	A	G	A	NON_SYNONYMOUS_CODING	Gga/Aga
Chromosome 7	29918668	Rs0R7c036598	T	C	T	C	SYNONYMOUS_CODING	agT/agC
Chromosome 7	29918694	Rs0R7c036598	A	C	A	C	NON_SYNONYMOUS_CODING	cAa/cCa
Chromosome 7	29919971	Rs0R7c036598	G	A	G	A	SYNONYMOUS_CODING	aaG/aaA
Chromosome 7	29920372	Rs0R7c036598	T	C	T	C	NON_SYNONYMOUS_CODING	gTc/gCc
Chromosome 7	29920885	Rs0R7c036598	G	A	G	A	SYNONYMOUS_CODING	aaG/aaA
Chromosome 7	29921234	Rs0R7c036598	T	C	T	C	SYNONYMOUS_CODING	gcT/gcC
Chromosome 7	29921479	Rs0R7c036598	T	A	T	A	SYNONYMOUS_CODING	gtT/gtA
Chromosome 7	29927790	Rs0R7c036598	C	A	C	A	SYNONYMOUS_CODING	gtC/gtA
Chromosome 7	29928053	Rs0R7c036598	C	G	C	G	NON_SYNONYMOUS_CODING	aaC/aaG
Chromosome 7	29928086	Rs0R7c036598	T	C	T	C	SYNONYMOUS_CODING	ctT/ctC
Chromosome 7	29928314	Rs0R7c036598	A	T	A	T	NON_SYNONYMOUS_CODING	gAt/gTt
Chromosome 7	29928441	Rs0R7c036598	T	A	T	A	SYNONYMOUS_CODING	gtT/gtA
Chromosome 7	29928515	Rs0R7c036598	G	A	G	A	NON_SYNONYMOUS_CODING	aGa/aAa
Chromosome 7	29931380	Rs0R7c036599	G	T	G	T	NON_SYNONYMOUS_CODING	Gca/Tca
Chromosome 7	29933345	Rs0R7c036600	T	A	T	A	SYNONYMOUS_CODING	ggT/ggA
Chromosome 7	29933701	Rs0R7c036600	T	G	T	G	NON_SYNONYMOUS_CODING	Tcc/Gcc
Chromosome 7	29990816	Rs0R7c036606	T	A	T	A	NON_SYNONYMOUS_CODING	gAg/gTg
Chromosome 7	30010381	Rs0R7c036610	G	A	G	A	SYNONYMOUS_CODING	gtG/gtA
Chromosome 7	30019399	Rs0R7c036612	C	T	C	T	DOWNSTREAM	.
Chromosome 7	30089634	Rs0R7c036622	A	G	A	G	SYNONYMOUS_CODING	ttT/ttC
Chromosome 7	30090440	Rs0R7c036622	A	G	G	A	SYNONYMOUS_CODING	ccT/ccC
Chromosome 7	30390314	Rs0R7c036625	G	A	G	A	SYNONYMOUS_CODING	gaG/gaA
Chromosome 7	30390335	Rs0R7c036625	T	A	T	A	SYNONYMOUS_CODING	cgT/cgA
Chromosome 7	30390422	Rs0R7c036625	C	T	C	T	SYNONYMOUS_CODING	tcC/tcT
Chromosome 7	30391444	Rs0R7c036625	A	T	A	T	DOWNSTREAM	.
Chromosome 7	30394858	Rs0R7c036627	C	G	C	G	SYNONYMOUS_CODING	ccG/ccC
Chromosome 7	30395298	Rs0R7c036627	A	G	A	G	SYNONYMOUS_CODING	tcT/tcC
Chromosome 7	30395673	Rs0R7c036627	T	C	T	C	SYNONYMOUS_CODING	acA/acG
Chromosome 7	30395712	Rs0R7c036627	A	G	A	G	SYNONYMOUS_CODING	taT/taC
Chromosome 7	30395748	Rs0R7c036627	A	C	A	C	SYNONYMOUS_CODING	gtT/gtG
Chromosome 7	30395850	Rs0R7c036627	G	A	G	A	SYNONYMOUS_CODING	gtC/gtT
Chromosome 7	30396011	Rs0R7c036627	C	T	C	T	SYNONYMOUS_CODING	ccG/ccA
Chromosome 7	30396440	Rs0R7c036627	G	C	G	C	SYNONYMOUS_CODING	ctC/ctG
Chromosome 7	30397005	Rs0R7c036627	C	A	C	A	SYNONYMOUS_CODING	gcG/gcT
Chromosome 7	30397954	Rs0R7c036627	C	A	C	A	SYNONYMOUS_CODING	tcG/tcT
Chromosome 7	30397956	Rs0R7c036627	A	C	A	C	NON_SYNONYMOUS_CODING	Tcg/Gcg
Chromosome 7	30398008	Rs0R7c036627	G	A	G	A	SYNONYMOUS_CODING	gtC/gtT
Chromosome 7	30398011	Rs0R7c036627	C	T	C	T	SYNONYMOUS_CODING	ctG/ctA
Chromosome 7	30398701	Rs0R7c036627	C	G	C	G	NON_SYNONYMOUS_CODING	aGg/aCg
Chromosome 7	30398707	Rs0R7c036627	T	A	T	A	NON_SYNONYMOUS_CODING	cAt/cTt
Chromosome 7	30398952	Rs0R7c036627	A	G	A	G	SYNONYMOUS_CODING	ctT/ctC
Chromosome 7	30398991	Rs0R7c036627	G	A	G	A	SYNONYMOUS_CODING	ggC/ggT
Chromosome 7	30399436	Rs0R7c036627	A	G	A	G	SYNONYMOUS_CODING	cgT/cgC
Chromosome 7	30407791	Rs0R7c036628	A	G	A	G	NON_SYNONYMOUS_CODING	Acg/Gcg
Chromosome 7	30407981	Rs0R7c036628	A	T	A	T	SYNONYMOUS_CODING	atA/atT
Chromosome 7	30409141	Rs0R7c036628	A	G	A	G	DOWNSTREAM	.
Chromosome 7	30409177	Rs0R7c036628	T	A	T	A	DOWNSTREAM	.
Chromosome 7	30409181	Rs0R7c036628	C	T	C	T	DOWNSTREAM	.
Chromosome 7	30409955	Rs0R7c036628	A	G	A	G	DOWNSTREAM	.
Chromosome 7	30409976	Rs0R7c036628	C	G	C	G	DOWNSTREAM	.
Chromosome 7	30410444	Rs0R7c036628	A	G	A	G	DOWNSTREAM	.
Chromosome 7	30410690	Rs0R7c036628	C	T	C	T	DOWNSTREAM	.
Chromosome 7	30445802	Rs0R7c036631	A	T	A	T	SYNONYMOUS_CODING	ccA/ccT
Chromosome 7	30445859	Rs0R7c036631	T	A	T	A	SYNONYMOUS_CODING	ggT/ggA
Chromosome 7	30446528	Rs0R7c036631	G	C	G	C	SYNONYMOUS_CODING	ccG/ccC
Chromosome 7	30446549	Rs0R7c036631	C	T	C	T	SYNONYMOUS_CODING	gaC/gaT
Chromosome 7	30460091	Rs0R7c036635	C	T	T	C	NON_SYNONYMOUS_CODING	Cat/Tat
Chromosome 7	30482630	Rs0R7c036640	C	A	A	C	SYNONYMOUS_CODING	ctC/ctA
Chromosome 7	30532134	Rs0R7c036644	C	T	C	T	SYNONYMOUS_CODING	ttC/ttT
Chromosome 7	30554800	Rs0R7c036647	C	T	T	C	SYNONYMOUS_CODING	tcC/tcT
Chromosome 7	30555022	Rs0R7c036647	T	C	C	T	SYNONYMOUS_CODING	tgT/tgC
Chromosome 7	30555058	Rs0R7c036647	T	C	C	T	SYNONYMOUS_CODING	gtT/gtC
Chromosome 7	30575709	Rs0R7c036648	T	A	T	A	INTRON	.
Chromosome 7	30594239	Rs0R7c036651	A	T	A	T	UTR_5_PRIME	.
Chromosome 7	30594334	Rs0R7c036651	G	C	G	C	SYNONYMOUS_CODING	gtG/gtC
Chromosome 7	30594387	Rs0R7c036651	A	T	T	A	NON_SYNONYMOUS_CODING	cAa/cTa
Chromosome 7	30594391	Rs0R7c036651	G	C	C	G	SYNONYMOUS_CODING	ccG/ccC
Chromosome 7	30594493	Rs0R7c036651	C	T	C	T	SYNONYMOUS_CODING	acC/acT
Chromosome 7	30594703	Rs0R7c036651	G	T	G	T	SYNONYMOUS_CODING	tcG/tcT
Chromosome 7	30594739	Rs0R7c036651	G	C	C	G	SYNONYMOUS_CODING	ctG/ctC
Chromosome 7	30594742	Rs0R7c036651	T	C	C	T	SYNONYMOUS_CODING	ttT/ttC
Chromosome 7	30595384	Rs0R7c036651	C	A	A	C	SYNONYMOUS_CODING	gtC/gtA
Chromosome 7	30595414	Rs0R7c036651	T	C	C	T	SYNONYMOUS_CODING	gaT/gaC
Chromosome 7	30595441	Rs0R7c036651	T	C	T	C	SYNONYMOUS_CODING	tcT/tcC
Chromosome 7	30598056	Rs0R7c036652	G	A	G	A	SYNONYMOUS_CODING	ttC/ttT
Chromosome 7	30598347	Rs0R7c036652	A	G	A	G	SYNONYMOUS_CODING	ccT/ccC
Chromosome 7	30598691	Rs0R7c036652	G	A	G	A	SYNONYMOUS_CODING	ctC/ctT
Chromosome 7	30598847	Rs0R7c036652	G	C	G	C	SYNONYMOUS_CODING	ggC/ggG
Chromosome 7	30602901	Rs0R7c036653	T	A	T	A	NON_SYNONYMOUS_CODING	Aat/Tat
Chromosome 7	30603582	Rs0R7c036653	C	G	G	C	NON_SYNONYMOUS_CODING	Gct/Cct
Chromosome 7	30609782	Rs0R7c036655	T	C	T	C	SYNONYMOUS_CODING	tcT/tcC
Chromosome 7	30677631	Rs0R7c036664	C	A	C	A	SYNONYMOUS_CODING	acG/acT
Chromosome 7	30677652	Rs0R7c036664	T	C	T	C	SYNONYMOUS_CODING	agA/agG
Chromosome 7	30677697	Rs0R7c036664	G	A	G	A	SYNONYMOUS_CODING	agC/agT
Chromosome 7	30677862	Rs0R7c036664	G	A	G	A	SYNONYMOUS_CODING	caC/caT
Chromosome 7	30677934	Rs0R7c036664	G	A	G	A	SYNONYMOUS_CODING	tgC/tgT
Chromosome 7	30685265	Rs0R7c036665	T	C	T	C	SYNONYMOUS_CODING	atT/atC
Chromosome 7	30685271	Rs0R7c036665	G	C	G	C	SYNONYMOUS_CODING	tcG/tcC
Chromosome 7	30686220	Rs0R7c036665	G	A	G	A	SYNONYMOUS_CODING	tcG/tcA
Chromosome 7	30691710	Rs0R7c036666	A	T	A	T	INTRON	.
Chromosome 7	30692906	Rs0R7c036666	A	G	A	G	SYNONYMOUS_CODING	acA/acG
Chromosome 7	30692981	Rs0R7c036666	C	T	C	T	SYNONYMOUS_CODING	gtC/gtT
Chromosome 7	30693026	Rs0R7c036666	G	T	G	T	NON_SYNONYMOUS_CODING	gaG/gaT
Chromosome 7	30693155	Rs0R7c036666	C	T	C	T	SYNONYMOUS_CODING	ccC/ccT
Chromosome 7	30693182	Rs0R7c036666	C	T	C	T	INTRON	.
Chromosome 7	30693250	Rs0R7c036666	G	T	G	T	SYNONYMOUS_CODING	tcG/tcT
Chromosome 7	30693286	Rs0R7c036666	T	G	T	G	SYNONYMOUS_CODING	ggT/ggG
Chromosome 7	30693288	Rs0R7c036666	C	G	C	G	NON_SYNONYMOUS_CODING	aCt/aGt
Chromosome 7	30693346	Rs0R7c036666	A	G	A	G	SYNONYMOUS_CODING	gaA/gaG
Chromosome 7	30704107	Rs0R7c036667	A	G	A	G	NON_SYNONYMOUS_CODING	Atc/Gtc
Chromosome 7	30750032	Rs0R7c036673	G	A	A	G	SYNONYMOUS_CODING	agC/agT
Chromosome 7	30750065	Rs0R7c036673	T	C	C	T	SYNONYMOUS_CODING	ggA/ggG
Chromosome 7	30750185	Rs0R7c036673	C	T	T	C	INTRON	.
Chromosome 7	30750349	Rs0R7c036673	A	G	G	A	SYNONYMOUS_CODING	aaT/aaC
Chromosome 7	30750546	Rs0R7c036673	T	G	G	T	NON_SYNONYMOUS_CODING	Atg/Ctg
Chromosome 7	30753593	Rs0R7c036674	G	A	G	A	SYNONYMOUS_CODING	aaC/aaT
Chromosome 7	30754000	Rs0R7c036674	T	G	T	G	SYNONYMOUS_CODING	tcA/tcC
Chromosome 7	30754194	Rs0R7c036674	A	G	G	A	SYNONYMOUS_CODING	ccT/ccC
Chromosome 7	30754215	Rs0R7c036674	C	T	C	T	SYNONYMOUS_CODING	ccG/ccA
Chromosome 7	30754236	Rs0R7c036674	T	G	T	G	NON_SYNONYMOUS_CODING	caA/caC
Chromosome 7	30765624	Rs0R7c036675	T	A	T	A	DOWNSTREAM	.
Chromosome 7	30768910	Rs0R7c036675	A	C	A	C	NON_SYNONYMOUS_CODING	Tcc/Gcc
Chromosome 7	30769135	Rs0R7c036675	T	G	T	G	INTRON	.
Chromosome 7	30769148	Rs0R7c036675	G	A	G	A	INTRON	.
Chromosome 7	30800768	Rs0R7c036680	G	C	G	C	UTR_3_PRIME	.
Chromosome 7	30801081	Rs0R7c036680	G	T	G	T	NON_SYNONYMOUS_CODING	caC/caA
Chromosome 7	30801089	Rs0R7c036680	G	T	G	T	NON_SYNONYMOUS_CODING	Cag/Aag
Chromosome 7	30801164	Rs0R7c036680	G	T	T	G	NON_SYNONYMOUS_CODING	Cac/Aac
Chromosome 7	30804603	Rs0R7c036681	G	T	G	T	DOWNSTREAM	.
Chromosome 7	30805039	Rs0R7c036681	T	G	T	G	DOWNSTREAM	.
Chromosome 7	30805074	Rs0R7c036681	T	A	A	T	DOWNSTREAM	.
Chromosome 7	30805078	Rs0R7c036681	G	C	G	C	DOWNSTREAM	.
Chromosome 7	30805938	Rs0R7c036681	G	A	G	A	SYNONYMOUS_CODING	aaC/aaT
Chromosome 7	30806479	Rs0R7c036681	G	A	G	A	SYNONYMOUS_CODING	taC/taT
Chromosome 7	30806524	Rs0R7c036681	C	T	C	T	SYNONYMOUS_CODING	gcG/gcA
Chromosome 7	30806563	Rs0R7c036681	A	G	A	G	SYNONYMOUS_CODING	gaT/gaC
Chromosome 7	30806583	Rs0R7c036681	A	G	A	G	SYNONYMOUS_CODING	Tta/Cta
Chromosome 7	30823579	Rs0R7c036685	T	C	T	C	SYNONYMOUS_CODING	aaA/aaG
Chromosome 7	30823921	Rs0R7c036685	G	A	G	A	SYNONYMOUS_CODING	agC/agT
Chromosome 7	30867854	Rs0R7c036692	G	C	G	C	SPLICE_SITE_REGION	.
Chromosome 7	30868957	Rs0R7c036692	G	T	G	T	INTRON	.
Chromosome 7	30905643	Rs0R7c036694	T	C	T	C	SYNONYMOUS_CODING	Ttg/Ctg
Chromosome 7	30906189	Rs0R7c036694	C	T	T	C	NON_SYNONYMOUS_CODING	tCa/tTa
Chromosome 7	30906846	Rs0R7c036694	A	G	G	A	SYNONYMOUS_CODING	aaA/aaG
Chromosome 7	30906848	Rs0R7c036694	C	A	C	A	NON_SYNONYMOUS_CODING	cCc/cAc
Chromosome 7	30917038	Rs0R7c036695	C	T	C	T	DOWNSTREAM	.
Chromosome 7	30917410	Rs0R7c036695	A	C	C	A	DOWNSTREAM	.
Chromosome 7	30978258	Rs0R7c036699	G	A	G	A	DOWNSTREAM	.
Chromosome 7	30984319	Rs0R7c036700	C	G	C	G	NON_SYNONYMOUS_CODING	gaG/gaC
Chromosome 7	31029791	Rs0R7c036705	T	C	T	C	SYNONYMOUS_CODING	ttT/ttC
Chromosome 7	31029884	Rs0R7c036705	G	A	A	G	SYNONYMOUS_CODING	gtG/gtA
Chromosome 7	31029913	Rs0R7c036705	G	A	G	A	NON_SYNONYMOUS_CODING	aGa/aAa
Chromosome 7	31030021	Rs0R7c036705	T	C	T	C	SYNONYMOUS_CODING	caT/caC
Chromosome 7	31084660	Rs0R7c036715	A	G	A	G	SYNONYMOUS_CODING	agA/agG
Chromosome 7	31084720	Rs0R7c036715	C	T	C	T	SYNONYMOUS_CODING	atC/atT
Chromosome 7	31085893	Rs0R7c036715	C	T	C	T	SYNONYMOUS_CODING	agC/agT
Chromosome 7	31092060	Rs0R7c036716	G	A	A	G	SYNONYMOUS_CODING	ctC/ctT
Chromosome 7	31092490	Rs0R7c036716	G	A	G	A	SYNONYMOUS_CODING	ttC/ttT
Chromosome 7	31092493	Rs0R7c036716	G	A	A	G	SYNONYMOUS_CODING	gaC/gaT
Chromosome 7	31092658	Rs0R7c036716	G	A	A	G	SYNONYMOUS_CODING	acC/acT
Chromosome 7	31092747	Rs0R7c036716	C	A	A	C	NON_SYNONYMOUS_CODING	Gca/Tca
Chromosome 7	31093221	Rs0R7c036716	T	C	T	C	SYNONYMOUS_CODING	gtA/gtG
Chromosome 7	31093678	Rs0R7c036716	T	A	T	A	SYNONYMOUS_CODING	gcA/gcT
Chromosome 7	31093729	Rs0R7c036716	T	C	T	C	SYNONYMOUS_CODING	tcA/tcG
Chromosome 7	31093735	Rs0R7c036716	A	G	A	G	SYNONYMOUS_CODING	ctT/ctC
Chromosome 7	31093843	Rs0R7c036716	A	C	A	C	SYNONYMOUS_CODING	ctT/ctG
Chromosome 7	31093844	Rs0R7c036716	A	G	A	G	NON_SYNONYMOUS_CODING	cTt/cCt
Chromosome 7	31094336	Rs0R7c036716	T	G	T	G	SYNONYMOUS_CODING	tcA/tcC
Chromosome 7	31094800	Rs0R7c036716	G	C	G	C	SYNONYMOUS_CODING	gcC/gcG
Chromosome 7	31121935	Rs0R7c036719	G	A	G	A	INTRON	.
Chromosome 7	31122124	Rs0R7c036719	G	A	G	A	INTRON	.
Chromosome 7	31122176	Rs0R7c036719	G	A	G	A	INTRON	.
Chromosome 7	31125745	Rs0R7c036720	C	T	C	T	SYNONYMOUS_CODING	acG/acA
Chromosome 7	31126086	Rs0R7c036720	T	A	T	A	NON_SYNONYMOUS_CODING	Aca/Tca
Chromosome 7	31126177	Rs0R7c036720	C	T	C	T	SYNONYMOUS_CODING	gaG/gaA
Chromosome 7	31126195	Rs0R7c036720	T	C	T	C	SYNONYMOUS_CODING	aaA/aaG
Chromosome 7	31161311	Rs0R7c036724	C	A	A	C	UPSTREAM	.
Chromosome 7	31163664	Rs0R7c036724	G	C	C	G	NON_SYNONYMOUS_CODING	caG/caC
Chromosome 7	31164358	Rs0R7c036724	C	A	C	A	SYNONYMOUS_CODING	tcC/tcA
Chromosome 7	31164553	Rs0R7c036724	C	A	C	A	SYNONYMOUS_CODING	gtC/gtA
Chromosome 7	31164562	Rs0R7c036724	T	C	T	C	SYNONYMOUS_CODING	aaT/aaC
Chromosome 7	31164992	Rs0R7c036724	T	C	T	C	SYNONYMOUS_CODING	tcT/tcC
Chromosome 7	31166831	Rs0R7c036724	A	T	A	T	SYNONYMOUS_CODING	ggA/ggT
Chromosome 7	31168055	Rs0R7c036725	C	T	T	C	SYNONYMOUS_CODING	Ctg/Ttg
Chromosome 7	31168120	Rs0R7c036725	A	G	A	G	SYNONYMOUS_CODING	aaA/aaG
Chromosome 7	31168150	Rs0R7c036725	C	A	A	C	SYNONYMOUS_CODING	gcC/gcA
Chromosome 7	31168333	Rs0R7c036725	T	C	T	C	SYNONYMOUS_CODING	ctT/ctC
Chromosome 7	31259891	Rs0R7c036739	T	C	T	C	NON_SYNONYMOUS_CODING	tTc/tCc
Chromosome 7	31281741	Rs0R7c036743	T	C	C	T	INTRON	.
Chromosome 7	31297409	Rs0R7c036746	G	A	G	A	UTR_5_PRIME	.
Chromosome 7	31311968	Rs0R7c036747	T	G	T	G	NON_SYNONYMOUS_CODING	gTt/gGt
Chromosome 7	31344498	Rs0R7c036754	T	A	T	A	UTR_3_PRIME	.
Chromosome 7	31344550	Rs0R7c036754	T	C	T	C	UTR_3_PRIME	.
Chromosome 7	31418458	Rs0R7c036764	C	G	C	G	SYNONYMOUS_CODING	gtG/gtC
Chromosome 7	31418853	Rs0R7c036764	C	G	C	G	NON_SYNONYMOUS_CODING	Gcc/Ccc
Chromosome 7	31418881	Rs0R7c036764	A	G	A	G	SYNONYMOUS_CODING	gaT/gaC
Chromosome 7	31424275	Rs0R7c036765	C	G	C	G	SYNONYMOUS_CODING	ggC/ggG
Chromosome 7	31467772	Rs0R7c036773	C	T	T	C	INTRON	.
Chromosome 7	31483402	Rs0R7c036775	C	T	C	T	UPSTREAM	.
Chromosome 7	31483688	Rs0R7c036775	T	C	T	C	UPSTREAM	.
Chromosome 7	31483990	Rs0R7c036775	T	C	T	C	UPSTREAM	.
Chromosome 7	31484087	Rs0R7c036775	C	T	C	T	UPSTREAM	.
Chromosome 7	31484324	Rs0R7c036775	G	T	G	T	UPSTREAM	.
Chromosome 7	31487527	Rs0R7c036776	G	C	G	C	UTR_3_PRIME	.
Chromosome 7	31489071	Rs0R7c036776	G	A	G	A	SYNONYMOUS_CODING	ctC/ctT
Chromosome 7	31561028	Rs0R7c036788	T	C	T	C	SYNONYMOUS_CODING	atT/atC
Chromosome 7	31561049	Rs0R7c036788	C	T	C	T	SYNONYMOUS_CODING	ccC/ccT
Chromosome 7	31612907	Rs0R7c036794	G	T	G	T	UTR_5_PRIME	.
Chromosome 7	31638643	Rs0R7c036799	T	G	T	G	UTR_3_PRIME	.
Chromosome 7	31837354	Rs0R7c036818	C	T	C	T	UTR_5_PRIME	.
Chromosome 7	31850005	Rs0R7c036819	G	A	G	A	DOWNSTREAM	.
Chromosome 7	31879085	Rs0R7c036822	G	T	T	G	NON_SYNONYMOUS_CODING	aCt/aAt
Chromosome 7	31892434	Rs0R7c036823	G	A	G	A	SYNONYMOUS_CODING	gaC/gaT
Chromosome 7	31895528	Rs0R7c036824	C	T	C	T	SYNONYMOUS_CODING	ttG/ttA
Chromosome 7	31895531	Rs0R7c036824	G	A	G	A	SYNONYMOUS_CODING	ttC/ttT
Chromosome 7	31930545	Rs0R7c036827	C	T	C	T	DOWNSTREAM	.
Chromosome 7	31946132	Rs0R7c036831	G	A	G	A	INTRON	.
Chromosome 7	31946140	Rs0R7c036831	T	G	T	G	INTRON	.
Chromosome 7	31950252	Rs0R7c036833	T	G	T	G	UPSTREAM	.
Chromosome 7	31990853	Rs0R7c036842	G	C	G	C	NON_SYNONYMOUS_CODING	ttG/ttC
Chromosome 7	31993836	Rs0R7c036842	G	C	G	C	NON_SYNONYMOUS_CODING	gGc/gCc
Chromosome 7	32013953	Rs0R7c036846	G	A	G	A	SYNONYMOUS_CODING	caG/caA
Chromosome 7	32049259	Rs0R7c036853	C	T	C	T	UTR_3_PRIME	.
Chromosome 7	32057845	Rs0R7c036855	G	A	A	G	SYNONYMOUS_CODING	ctG/ctA
Chromosome 7	32084020	Rs0R7c036860	C	G	C	G	SYNONYMOUS_CODING	cgC/cgG
Chromosome 7	32084047	Rs0R7c036860	C	A	C	A	SYNONYMOUS_CODING	ctC/ctA
Chromosome 7	32085259	Rs0R7c036860	A	C	C	A	SYNONYMOUS_CODING	atA/atC
Chromosome 7	32085295	Rs0R7c036860	C	A	C	A	SYNONYMOUS_CODING	atC/atA
Chromosome 7	32085343	Rs0R7c036860	C	G	G	C	SYNONYMOUS_CODING	acC/acG
Chromosome 7	32085349	Rs0R7c036860	A	G	G	A	SYNONYMOUS_CODING	ccA/ccG
Chromosome 7	32085388	Rs0R7c036860	A	C	C	A	SYNONYMOUS_CODING	ctA/ctC
Chromosome 7	32085955	Rs0R7c036860	A	T	A	T	UTR_3_PRIME	.
Chromosome 7	32155846	Rs0R7c036864	A	G	A	G	UPSTREAM	.
Chromosome 7	32155888	Rs0R7c036864	G	A	A	G	UPSTREAM	.
Chromosome 7	32156440	Rs0R7c036864	C	G	G	C	UPSTREAM	.
Chromosome 7	32156774	Rs0R7c036864	A	G	A	G	UPSTREAM	.
Chromosome 7	32156841	Rs0R7c036864	G	A	G	A	UPSTREAM	.
Chromosome 7	32157315	Rs0R7c036864	G	C	C	G	UPSTREAM	.
Chromosome 7	32157445	Rs0R7c036864	G	T	G	T	UPSTREAM	.
Chromosome 7	32160599	Rs0R7c036865	C	G	C	G	NON_SYNONYMOUS_CODING	Cag/Gag
Chromosome 7	32161568	Rs0R7c036865	A	G	A	G	DOWNSTREAM	.
Chromosome 7	32161580	Rs0R7c036865	G	A	G	A	DOWNSTREAM	.
Chromosome 7	32169773	Rs0R7c036867	A	T	T	A	DOWNSTREAM	.
Chromosome 7	32210351	Rs0R7c036873	T	C	C	T	INTRON	.
Chromosome 7	32210362	Rs0R7c036873	A	T	T	A	INTRON	.
Chromosome 7	32210396	Rs0R7c036873	C	A	A	C	INTRON	.
Chromosome 7	32227956	Rs0R7c036875	T	C	C	T	INTRON	.
Chromosome 7	32249234	Rs0R7c036879	C	T	C	T	INTRON	.
Chromosome 7	32288969	Rs0R7c036891	G	T	G	T	NON_SYNONYMOUS_CODING	aCt/aAt
Chromosome 7	32330769	Rs0R7c036894	C	G	C	G	SYNONYMOUS_CODING	ccG/ccC
Chromosome 7	32330801	Rs0R7c036894	T	G	T	G	NON_SYNONYMOUS_CODING	Act/Cct
Chromosome 7	32360169	Rs0R7c036899	A	G	A	G	SYNONYMOUS_CODING	gtT/gtC
Chromosome 7	32360186	Rs0R7c036899	T	C	C	T	NON_SYNONYMOUS_CODING	Aac/Gac
Chromosome 7	32371807	Rs0R7c036903	A	C	C	A	UTR_3_PRIME	.
Chromosome 7	32445091	Rs0R7c036912	A	G	A	G	UTR_5_PRIME	.
Chromosome 7	32741130	Rs0R7c036955	T	C	C	T	INTRON	.
Chromosome 7	32747909	Rs0R7c036956	A	T	A	T	SYNONYMOUS_CODING	gtA/gtT
Chromosome 7	32747915	Rs0R7c036956	A	G	A	G	SYNONYMOUS_CODING	gaA/gaG
Chromosome 7	32774925	Rs0R7c036959	T	G	T	G	INTRON	.
Chromosome 7	32974682	Rs0R7c036985	G	C	G	C	SYNONYMOUS_CODING	gtG/gtC
Chromosome 7	32988659	Rs0R7c036989	G	A	G	A	SYNONYMOUS_CODING	agG/agA
Chromosome 7	33003632	Rs0R7c036992	A	G	G	A	UPSTREAM	.
Chromosome 7	33089932	Rs0R7c037004	G	C	C	G	UTR_3_PRIME	.
Chromosome 7	33089973	Rs0R7c037004	T	G	G	T	UTR_3_PRIME	.
[truncated: 642 more rows]

## Sheet: Table S3
Table S3. 67 annotated genes within the fine-mapped region of RST1.
Gene ID	RSB_FPKM	WSB_FPKM	FDR	log2FC	COG_class	COG_class_annotation	GO_annotation	KEGG_annotation	KEGG_pathway_annotation	KOG_class	KOG_class_annotation	Pfam_annotation	Swiss-Prot_annotation	eggNOG_class	eggNOG_class_annotation	NR_annotation
Rs0R7c036645	7.5796	10.115	0.194395	0.419297	--	--	Cellular Component: cytoplasm (GO:0005737);;	--	--	--	--	Leucine Rich repeats (2 copies)	F-box/LRR-repeat protein At1g67190 OS=Arabidopsis thaliana OX=3702 GN=At1g67190 PE=2 SV=1	S	Function unknown	PREDICTED: F-box/LRR-repeat protein At1g67190 [Raphanus sativus]
Rs0R7c036646	1.45066	10.1895	4.56299e-19	2.79009	--	--	--	K00161|3.8e-15|gra:105784008|K00161 pyruvate dehydrogenase E1 component alpha subunit [EC:1.2.4.1] | (RefSeq) uncharacterized LOC105784008	Glycolysis / Gluconeogenesis (ko00010);; Citrate cycle (TCA cycle) (ko00020);; Pyruvate metabolism (ko00620);; Carbon metabolism (ko01200)	--	--	--	Protein FLX-like 2 OS=Arabidopsis thaliana OX=3702 GN=FLXL2 PE=1 SV=1	S	Function unknown	PREDICTED: protein FLX-like 2 [Raphanus sativus]
Rs0R7c036647	11.0199	11.321	0.929601	0.0427233	--	--	Cellular Component: cellular_component (GO:0005575);; Cellular Component: intracellular (GO:0005622);; Cellular Component: obsolete cell (GO:0005623);; Cellular Component: cytoplasm (GO:0005737);; Cellular Component: cytosol (GO:0005829);; Biological Process: carbohydrate metabolic process (GO:0005975);; Biological Process: polysaccharide metabolic process (GO:0005976);; Biological Process: starc…	--	--	[S]	Function unknown	--	Protein SWEETIE OS=Arabidopsis thaliana OX=3702 GN=SWEETIE PE=1 SV=2	P	Inorganic ion transport and metabolism	PREDICTED: HEAT repeat-containing protein 5B isoform X1 [Raphanus sativus]
Rs0R7c036648	4.55631	4.32587	0.894951	-0.072214	[T]	Signal transduction mechanisms	Molecular Function: protein kinase activity (GO:0004672);; Molecular Function: ATP binding (GO:0005524);; Cellular Component: integral component of membrane (GO:0016021);;	K00924|1.3e-41|mus:103997063|K00924 kinase [EC:2.7.1.-] | (RefSeq) receptor-like protein kinase HSL1	--	--	--	Protein kinase domain	Receptor protein kinase-like protein ZAR1 OS=Arabidopsis thaliana OX=3702 GN=ZAR1 PE=1 SV=1	T	Signal transduction mechanisms	PREDICTED: receptor protein kinase-like protein ZAR1 [Raphanus sativus]
Rs0R7c036649	16.5527	14.1411	0.525356	-0.223148	--	--	Molecular Function: protein binding (GO:0005515);; Biological Process: biological_process (GO:0008150);; Biological Process: ribonucleoprotein complex biogenesis (GO:0022613);; Biological Process: ribosome biogenesis (GO:0042254);; Biological Process: ribosomal large subunit biogenesis (GO:0042273);; Biological Process: cellular component biogenesis (GO:0044085);; Biological Process: cellular com…	K14830|1.1e-187|bna:106454197|K14830 protein MAK11 | (RefSeq) p21-activated protein kinase-interacting protein 1-like	--	[S]	Function unknown	WD domain, G-beta repeat	--	S	Function unknown	PREDICTED: p21-activated protein kinase-interacting protein 1-like isoform X2 [Raphanus sativus]
Rs0R7c036650	0	0	--	--	--	--	--	--	--	--	--	--	--	--	--	PREDICTED: uncharacterized protein LOC108816684 isoform X1 [Raphanus sativus]
Rs0R7c036651	3.92163	2.38359	0.0651532	-0.666804	--	--	Cellular Component: integral component of membrane (GO:0016021);;	--	--	--	--	Protein of unknown function (DUF3537)	--	S	Function unknown	PREDICTED: uncharacterized protein LOC108817478 [Raphanus sativus]
Rs0R7c036652	8.96814	7.16377	0.325839	-0.320361	[T]	Signal transduction mechanisms	Molecular Function: protein kinase activity (GO:0004672);; Molecular Function: ATP binding (GO:0005524);;	K08818|0.0e+00|boe:106300113|K08818 cell division cycle 2-like [EC:2.7.11.22] | (RefSeq) cyclin-dependent kinase G-2	--	[R]	General function prediction only	Protein kinase domain	Cyclin-dependent kinase G-2 OS=Oryza sativa subsp. indica OX=39946 GN=CDKG-2 PE=3 SV=1	T	Signal transduction mechanisms	PREDICTED: cyclin-dependent kinase G-2-like [Raphanus sativus]
Rs0R7c036653	2.12984	5.21093	1.77519e-05	1.293	--	--	--	--	--	--	--	Remorin, C-terminal region	--	S	Function unknown	PREDICTED: uncharacterized protein LOC108832944 [Raphanus sativus]
Rs0R7c036654	0	0	--	--	[R]	General function prediction only	Cellular Component: integral component of membrane (GO:0016021);;	K09775|2.6e-82|bna:106378941|K09775 uncharacterized protein | (RefSeq) uncharacterized protein LOC106378941	--	--	--	Divergent PAP2 family	--	S	Function unknown	PREDICTED: uncharacterized protein LOC108816522 [Raphanus sativus]
Rs0R7c036655	21.1204	17.392	0.429665	-0.27583	[J]	Translation, ribosomal structure and biogenesis	Cellular Component: mitochondrion (GO:0005739);;	--	--	[S]	Function unknown	Ribosomal silencing factor during starvation	Protein Iojap-related, mitochondrial OS=Arabidopsis thaliana OX=3702 GN=At1g67620 PE=2 SV=1	S	Function unknown	PREDICTED: protein Iojap-related, mitochondrial [Raphanus sativus]
Rs0R7c036656	0	0	--	--	--	--	Molecular Function: nucleic acid binding (GO:0003676);; Molecular Function: zinc ion binding (GO:0008270);; Biological Process: DNA integration (GO:0015074);;	K03006|3.5e-289|adu:107466525|K03006 DNA-directed RNA polymerase II subunit RPB1 [EC:2.7.7.6] | (RefSeq) LOW QUALITY PROTEIN: DNA-directed RNA polymerase II subunit 1-like	RNA polymerase (ko03020)	[R]	General function prediction only	Reverse transcriptase (RNA-dependent DNA polymerase)	Retrovirus-related Pol polyprotein from transposon TNT 1-94 OS=Nicotiana tabacum OX=4097 PE=2 SV=1	O	Posttranslational modification, protein turnover, chaperones	uncharacterized protein LOC108871170 [Brassica rapa]
Rs0R7c036657	0	0	--	--	--	--	--	--	--	[R]	General function prediction only	--	Putative F-box protein At4g11580 OS=Arabidopsis thaliana OX=3702 GN=At4g11580 PE=4 SV=1	S	Function unknown	putative F-box protein At4g11580 [Brassica rapa]
Rs0R7c036658	22.114	24.6637	0.659362	0.161578	--	--	Cellular Component: signal recognition particle, endoplasmic reticulum targeting (GO:0005786);; Biological Process: SRP-dependent cotranslational protein targeting to membrane (GO:0006614);; Molecular Function: 7S RNA binding (GO:0008312);;	K03108|0.0e+00|bna:106405983|K03108 signal recognition particle subunit SRP72 | (RefSeq) signal recognition particle subunit SRP72	Protein export (ko03060)	[U]	Intracellular trafficking, secretion, and vesicular transport	SRP72 RNA-binding domain	--	U	Intracellular trafficking, secretion, and vesicular transport	PREDICTED: signal recognition particle subunit SRP72-like [Brassica oleracea var. oleracea]
Rs0R7c036659	1.76577	2.44496	0.218169	0.476429	[E]	Amino acid transport and metabolism	Molecular Function: metalloendopeptidase activity (GO:0004222);; Cellular Component: integral component of membrane (GO:0016021);; Molecular Function: metal ion binding (GO:0046872);;	K01392|0.0e+00|bna:106454291|K01392 thimet oligopeptidase [EC:3.4.24.15] | (RefSeq) probable thimet oligopeptidase	--	[O]	Posttranslational modification, protein turnover, chaperones	Peptidase family M3	Probable thimet oligopeptidase OS=Arabidopsis thaliana OX=3702 GN=At1g67690 PE=3 SV=1	O	Posttranslational modification, protein turnover, chaperones	PREDICTED: probable thimet oligopeptidase [Raphanus sativus]
Rs0R7c036660	170.808	273.556	0.00757741	0.682876	--	--	Molecular Function: molecular_function (GO:0003674);; Molecular Function: catalytic activity (GO:0003824);; Molecular Function: endopeptidase activity (GO:0004175);; Molecular Function: metalloendopeptidase activity (GO:0004222);; Molecular Function: binding (GO:0005488);; Cellular Component: cellular_component (GO:0005575);; Cellular Component: intracellular (GO:0005622);; Cellular Component: ob…	--	--	[O]	Posttranslational modification, protein turnover, chaperones	--	Protein HHL1, chloroplastic OS=Arabidopsis thaliana OX=3702 GN=HHL1 PE=1 SV=1	O	Posttranslational modification, protein turnover, chaperones	protein HHL1, chloroplastic isoform X1 [Brassica napus]
Rs0R7c036661	0	0	--	--	[TK]	Signal transduction mechanisms;; Transcription	Biological Process: phosphorelay signal transduction system (GO:0000160);; Molecular Function: DNA binding (GO:0003677);; Molecular Function: DNA-binding transcription factor activity (GO:0003700);; Cellular Component: nucleus (GO:0005634);;	K14491|7.8e-262|brp:103831193|K14491 two-component response regulator ARR-B family | (RefSeq) two-component response regulator ARR11	Plant hormone signal transduction (ko04075)	[K]	Transcription	Response regulator receiver domain	Two-component response regulator ARR11 OS=Arabidopsis thaliana OX=3702 GN=ARR11 PE=1 SV=1	K	Transcription	PREDICTED: two-component response regulator ARR11 [Raphanus sativus]
Rs0R7c036662	0	0	--	--	[R]	General function prediction only	Molecular Function: protein kinase activity (GO:0004672);; Molecular Function: ATP binding (GO:0005524);;	K14500|7.5e-286|bna:106353967|K14500 BR-signaling kinase [EC:2.7.11.1] | (RefSeq) probable serine/threonine-protein kinase At4g35230 isoform X1	Plant hormone signal transduction (ko04075)	--	--	Protein tyrosine and serine/threonine kinase	Serine/threonine-protein kinase BSK11 OS=Arabidopsis thaliana OX=3702 GN=BSK11 PE=1 SV=1	T	Signal transduction mechanisms	PREDICTED: probable serine/threonine-protein kinase At4g35230 isoform X1 [Raphanus sativus]
Rs0R7c036663	417.461	315.867	0.15993	-0.398731	[O]	Posttranslational modification, protein turnover, chaperones	Molecular Function: metalloendopeptidase activity (GO:0004222);; Molecular Function: ATP binding (GO:0005524);; Cellular Component: membrane (GO:0016020);;	K03798|0.0e+00|boe:106300068|K03798 cell division protease FtsH [EC:3.4.24.-] | (RefSeq) ATP-dependent zinc metalloprotease FTSH 1, chloroplastic	--	[O]	Posttranslational modification, protein turnover, chaperones	Peptidase family M41	ATP-dependent zinc metalloprotease FTSH 1, chloroplastic OS=Arabidopsis thaliana OX=3702 GN=FTSH1 PE=1 SV=2	O	Posttranslational modification, protein turnover, chaperones	PREDICTED: ATP-dependent zinc metalloprotease FTSH 1, chloroplastic [Raphanus sativus]
Rs0R7c036664	7.24073	5.47191	0.200491	-0.399582	[T]	Signal transduction mechanisms	Molecular Function: protein kinase activity (GO:0004672);; Molecular Function: ATP binding (GO:0005524);; Cellular Component: integral component of membrane (GO:0016021);;	K16224|2.5e-109|eus:EUTSA_v10023115mg|K16224 senescence-induced receptor-like serine/threonine-protein kinase | (RefSeq) hypothetical protein	MAPK signaling pathway - plant (ko04016);; Plant-pathogen interaction (ko04626)	--	--	Malectin-like domain	Probable LRR receptor-like serine/threonine-protein kinase At1g67720 OS=Arabidopsis thaliana OX=3702 GN=At1g67720 PE=1 SV=1	T	Signal transduction mechanisms	PREDICTED: probable LRR receptor-like serine/threonine-protein kinase At1g67720 [Raphanus sativus]
Rs0R7c036665	48.3716	41.357	0.509862	-0.222274	[R]	General function prediction only	Cellular Component: integral component of membrane (GO:0016021);; Molecular Function: oxidoreductase activity (GO:0016491);;	K10251|2.2e-166|bna:106353969|K10251 17beta-estradiol 17-dehydrogenase / very-long-chain 3-oxoacyl-CoA reductase [EC:1.1.1.62 1.1.1.330] | (RefSeq) very-long-chain 3-oxoacyl-CoA reductase 1	Fatty acid elongation (ko00062);; Biosynthesis of unsaturated fatty acids (ko01040);; Fatty acid metabolism (ko01212)	--	--	short chain dehydrogenase	Very-long-chain 3-oxoacyl-CoA reductase 1 OS=Arabidopsis thaliana OX=3702 GN=KCR1 PE=1 SV=1	Q	Secondary metabolites biosynthesis, transport and catabolism	PREDICTED: very-long-chain 3-oxoacyl-CoA reductase 1 [Raphanus sativus]
Rs0R7c036666	13.3673	7.03513	0.000336504	-0.945639	[DZ]	Cell cycle control, cell division, chromosome partitioning;; Cytoskeleton	--	K10614|8.9e-19|mpp:MICPUCDRAFT_48481|K10614 E3 ubiquitin-protein ligase HERC3 [EC:2.3.2.26] | (RefSeq) E3 ubiquitin-protein ligase	Ubiquitin mediated proteolysis (ko04120)	[S]	Function unknown	Regulator of chromosome condensation (RCC1) repeat	Ultraviolet-B receptor UVR8 OS=Arabidopsis thaliana OX=3702 GN=UVR8 PE=1 SV=1	--	--	PREDICTED: ultraviolet-B receptor UVR8-like isoform X2 [Raphanus sativus]
Rs0R7c036667	1.26263	4.96338	6.36047e-09	1.96316	[G]	Carbohydrate transport and metabolism	Molecular Function: pectate lyase activity (GO:0030570);; Biological Process: pectin catabolic process (GO:0045490);; Molecular Function: metal ion binding (GO:0046872);;	K01728|7.7e-233|bna:106353973|K01728 pectate lyase [EC:4.2.2.2] | (RefSeq) probable pectate lyase 5	Pentose and glucuronate interconversions (ko00040)	--	--	Pectate lyase	Probable pectate lyase 5 OS=Arabidopsis thaliana OX=3702 GN=At1g67750 PE=2 SV=2	G	Carbohydrate transport and metabolism	PREDICTED: probable pectate lyase 5 [Raphanus sativus]
Rs0R7c036668	0	0	--	--	--	--	Molecular Function: RNA binding (GO:0003723);;	K17579|2.8e-28|vcn:VOLCADRAFT_98760|K17579 protein phosphatase 1 regulatory subunit 42 | (RefSeq) hypothetical protein	--	[D]	Cell cycle control, cell division, chromosome partitioning	RNA recognition motif 2	Protein terminal ear1 OS=Zea mays OX=4577 GN=TE1 PE=2 SV=1	A	RNA processing and modification	PREDICTED: protein terminal ear1 homolog [Raphanus sativus]
Rs0R7c036669	27.418	70.0123	5.16916e-08	1.35516	--	--	--	--	--	--	--	--	--	--	--	uncharacterized protein LOC18008388 [Eutrema salsugineum]
Rs0R7c036670	2.11297	10.7521	4.38589e-09	2.29504	--	--	--	--	--	--	--	--	--	L	Replication, recombination and repair	PREDICTED: uncharacterized protein LOC108830889 isoform X4 [Raphanus sativus]
Rs0R7c036671	0	0	--	--	[V]	Defense mechanisms	Cellular Component: nucleus (GO:0005634);; Cellular Component: chromosome (GO:0005694);; Molecular Function: zinc ion binding (GO:0008270);; Molecular Function: histone-lysine N-methyltransferase activity (GO:0018024);;	K11420|2.0e-157|boe:106300491|K11420 [histone H3]-lysine9 N-trimethyltransferase EHMT [EC:2.1.1.355] | (RefSeq) histone-lysine N-methyltransferase, H3 lysine-9 specific SUVH3-like	Lysine degradation (ko00310)	[BK]	Chromatin structure and dynamics;; Transcription	SAD/SRA domain	Histone-lysine N-methyltransferase, H3 lysine-9 specific SUVH7 OS=Arabidopsis thaliana OX=3702 GN=SUVH7 PE=2 SV=1	B	Chromatin structure and dynamics	PREDICTED: histone-lysine N-methyltransferase, H3 lysine-9 specific SUVH7-like, partial [Raphanus sativus]
Rs0R7c036672	0	0	--	--	--	--	Molecular Function: nucleic acid binding (GO:0003676);; Molecular Function: RNA-DNA hybrid ribonuclease activity (GO:0004523);;	K22804|1.4e-200|bna:106442438|K22804 structural maintenance of chromosomes protein 6 | (RefSeq) structural maintenance of chromosomes protein 6B-like	--	[R]	General function prediction only	Reverse transcriptase (RNA-dependent DNA polymerase)	Uncharacterized mitochondrial protein AtMg00310 OS=Arabidopsis thaliana OX=3702 GN=AtMg00310 PE=4 SV=1	L	Replication, recombination and repair	uncharacterized protein LOC106356070 [Brassica napus]
Rs0R7c036673	1.1382	2.98196	3.24955e-05	1.39409	--	--	Biological Process: phloem development (GO:0010088);;	--	--	--	--	Sieve element occlusion N-terminus	Protein SIEVE ELEMENT OCCLUSION C OS=Arabidopsis thaliana OX=3702 GN=SEOC PE=4 SV=2	S	Function unknown	PREDICTED: protein SIEVE ELEMENT OCCLUSION C isoform X2 [Raphanus sativus]
Rs0R7c036674	3.81494	1.53932	4.04511e-05	-1.29986	--	--	Molecular Function: molecular_function (GO:0003674);; Molecular Function: catalytic activity (GO:0003824);; Molecular Function: ubiquitin-protein transferase activity (GO:0004842);; Cellular Component: cellular_component (GO:0005575);; Cellular Component: intracellular (GO:0005622);; Cellular Component: obsolete cell (GO:0005623);; Cellular Component: nucleus (GO:0005634);; Cellular Component: pl…	K16280|2.8e-250|bna:106406458|K16280 E3 ubiquitin-protein ligase RGLG [EC:2.3.2.27] | (RefSeq) E3 ubiquitin-protein ligase RGLG5 isoform X1	--	[T]	Signal transduction mechanisms	Copine	E3 ubiquitin-protein ligase RGLG5 OS=Arabidopsis thaliana OX=3702 GN=RGLG5 PE=1 SV=1	O	Posttranslational modification, protein turnover, chaperones	PREDICTED: E3 ubiquitin-protein ligase RGLG2 [Raphanus sativus]
Rs0R7c036675	13.468	9.87147	0.137399	-0.444415	--	--	Molecular Function: hydrolase activity, acting on ester bonds (GO:0016788);;	K01206|2.8e-204|boe:106299976|K01206 alpha-L-fucosidase [EC:3.2.1.51] | (RefSeq) alpha-L-fucosidase 3	Other glycan degradation (ko00511)	--	--	GDSL-like Lipase/Acylhydrolase	Alpha-L-fucosidase 3 OS=Arabidopsis thaliana OX=3702 GN=FXG1 PE=2 SV=1	S	Function unknown	PREDICTED: F-box protein At1g30790-like [Raphanus sativus]
Rs0R7c036676	0	0	--	--	--	--	--	--	--	--	--	--	--	--	--	PREDICTED: uncharacterized protein LOC108814963 [Raphanus sativus]
Rs0R7c036677	0	0	--	--	--	--	--	--	--	--	--	--	--	--	--	hypothetical protein BRARA_G02746 [Brassica rapa]
Rs0R7c036678	0	0	--	--	--	--	--	K13024|9.5e-07|dzi:111299615|K13024 inositol-hexakisphosphate/diphosphoinositol-pentakisphosphate 1-kinase [EC:2.7.4.24] | (RefSeq) inositol hexakisphosphate and diphosphoinositol-pentakisphosphate kinase VIP2-like isoform X1	Phosphatidylinositol signaling system (ko04070)	[Z]	Cytoskeleton	--	Inositol hexakisphosphate and diphosphoinositol-pentakisphosphate kinase VIP1 OS=Arabidopsis thaliana OX=3702 GN=VIP1 PE=1 SV=1	--	--	unnamed protein product [Brassica oleracea]
Rs0R7c036679	0	0	--	--	--	--	--	--	--	--	--	--	--	--	--
Rs0R7c036680	40.0346	23.3408	0.00319241	-0.773956	--	--	--	--	--	--	--	--	--	--	--	PREDICTED: histidine-rich glycoprotein-like [Raphanus sativus]
Rs0R7c036681	18.9938	15.0613	0.286096	-0.330316	--	--	Biological Process: intra-Golgi vesicle-mediated transport (GO:0006891);; Cellular Component: Golgi transport complex (GO:0017119);;	K20292|0.0e+00|bna:106353982|K20292 conserved oligomeric Golgi complex subunit 5 | (RefSeq) conserved oligomeric Golgi complex subunit 5	--	[U]	Intracellular trafficking, secretion, and vesicular transport	Golgi transport complex subunit 5	Conserved oligomeric Golgi complex subunit 5 OS=Arabidopsis thaliana OX=3702 GN=COG5 PE=1 SV=1	U	Intracellular trafficking, secretion, and vesicular transport	PREDICTED: conserved oligomeric Golgi complex subunit 5-like [Raphanus sativus]
Rs0R7c036682	7.95265	8.19427	0.930151	0.0468715	--	--	Molecular Function: RNA binding (GO:0003723);; Cellular Component: integral component of membrane (GO:0016021);;	--	--	[S]	Function unknown	Eukaryotic membrane protein family	Protein POLLEN DEFECTIVE IN GUIDANCE 1 OS=Arabidopsis thaliana OX=3702 GN=POD1 PE=1 SV=1	S	Function unknown	PREDICTED: protein POLLEN DEFECTIVE IN GUIDANCE 1-like [Raphanus sativus]
Rs0R7c036683	13.0514	14.4562	0.69591	0.151973	[P]	Inorganic ion transport and metabolism	Molecular Function: inorganic phosphate transmembrane transporter activity (GO:0005315);; Molecular Function: ATP binding (GO:0005524);; Cellular Component: membrane (GO:0016020);; Molecular Function: ATPase activity (GO:0016887);; Biological Process: phosphate ion transmembrane transport (GO:0035435);;	K05658|1.3e-31|aly:9299475|K05658 ATP-binding cassette, subfamily B (MDR/TAP), member 1 [EC:7.6.2.2] | (RefSeq) ABC transporter B family member 7	ABC transporters (ko02010)	[Q]	Secondary metabolites biosynthesis, transport and catabolism	ABC transporter	ABC transporter I family member 17 OS=Arabidopsis thaliana OX=3702 GN=ABCI17 PE=2 SV=1	Q	Secondary metabolites biosynthesis, transport and catabolism	PREDICTED: ABC transporter I family member 17 [Raphanus sativus]
Rs0R7c036684	2.07072	1.32905	0.149692	-0.649255	--	--	Molecular Function: DNA-binding transcription factor activity (GO:0003700);; Cellular Component: nucleus (GO:0005634);; Cellular Component: host cell nucleus (GO:0042025);; Molecular Function: sequence-specific DNA binding (GO:0043565);;	K09419|1.0e-170|bna:106353991|K09419 heat shock transcription factor, other eukaryote | (RefSeq) heat stress transcription factor A-8-like	--	[K]	Transcription	HSF-type DNA-binding	Heat stress transcription factor A-8 OS=Arabidopsis thaliana OX=3702 GN=HSFA8 PE=2 SV=1	K	Transcription	PREDICTED: heat stress transcription factor A-8-like [Raphanus sativus]
Rs0R7c036685	28.243	3.44618	2.51117e-31	-3.02103	[R]	General function prediction only	Molecular Function: zinc ion binding (GO:0008270);; Molecular Function: oxidoreductase activity (GO:0016491);;	K18857|5.4e-220|bna:106392161|K18857 alcohol dehydrogenase class-P [EC:1.1.1.1] | (RefSeq) alcohol dehydrogenase class-P	Glycolysis / Gluconeogenesis (ko00010);; Fatty acid degradation (ko00071);; Tyrosine metabolism (ko00350);; alpha-Linolenic acid metabolism (ko00592)	[Q]	Secondary metabolites biosynthesis, transport and catabolism	Zinc-binding dehydrogenase	Alcohol dehydrogenase class-P OS=Arabidopsis thaliana OX=3702 GN=ADH1 PE=1 SV=2	Q	Secondary metabolites biosynthesis, transport and catabolism	PREDICTED: alcohol dehydrogenase class-P [Raphanus sativus]
Rs0R7c036686	5.50427	4.68351	0.551938	-0.232555	--	--	Biological Process: auxin-activated signaling pathway (GO:0009734);; Cellular Component: integral component of membrane (GO:0016021);; Biological Process: transmembrane transport (GO:0055085);;	K13947|3.5e-308|bna:106392159|K13947 auxin efflux carrier family protein | (RefSeq) auxin efflux carrier component 6	--	--	--	Membrane transport protein	Auxin efflux carrier component 6 OS=Arabidopsis thaliana OX=3702 GN=PIN6 PE=2 SV=2	P	Inorganic ion transport and metabolism	PREDICTED: auxin efflux carrier component 6 isoform X2 [Raphanus sativus]
Rs0R7c036687	0	0	--	--	--	--	Molecular Function: peroxidase activity (GO:0004601);; Cellular Component: extracellular region (GO:0005576);; Biological Process: response to oxidative stress (GO:0006979);; Molecular Function: heme binding (GO:0020037);; Biological Process: hydrogen peroxide catabolic process (GO:0042744);; Molecular Function: metal ion binding (GO:0046872);;	K00430|1.9e-162|bna:106357356|K00430 peroxidase [EC:1.11.1.7] | (RefSeq) peroxidase 13-like	Phenylpropanoid biosynthesis (ko00940)	--	--	Peroxidase	Peroxidase 13 OS=Arabidopsis thaliana OX=3702 GN=PER13 PE=3 SV=2	Q	Secondary metabolites biosynthesis, transport and catabolism	PREDICTED: peroxidase 13-like [Raphanus sativus]
Rs0R7c036688	76.2855	103.468	0.117882	0.443006	--	--	Molecular Function: calcium ion binding (GO:0005509);; Cellular Component: photosystem II oxygen evolving complex (GO:0009654);; Biological Process: photosynthesis (GO:0015979);; Cellular Component: extrinsic component of membrane (GO:0019898);;	--	--	--	--	PsbP	PsbP domain-containing protein 4, chloroplastic OS=Arabidopsis thaliana OX=3702 GN=PPD4 PE=1 SV=2	S	Function unknown	PREDICTED: psbP domain-containing protein 4, chloroplastic [Raphanus sativus]
Rs0R7c036689	29.0603	23.551	0.353315	-0.298701	[G]	Carbohydrate transport and metabolism	Molecular Function: catalytic activity (GO:0003824);;	K01637|1.1e-09|atr:18421679|K01637 isocitrate lyase [EC:4.1.3.1] | (RefSeq) isocitrate lyase	Glyoxylate and dicarboxylate metabolism (ko00630);; Carbon metabolism (ko01200)	[C]	Energy production and conversion	Phosphoenolpyruvate phosphomutase	Carboxyvinyl-carboxyphosphonate phosphorylmutase, chloroplastic OS=Arabidopsis thaliana OX=3702 GN=At1g77060 PE=1 SV=2	C	Energy production and conversion	PREDICTED: carboxyvinyl-carboxyphosphonate phosphorylmutase, chloroplastic [Raphanus sativus]
Rs0R7c036690	3.0648	5.10907	0.0355646	0.736103	[O]	Posttranslational modification, protein turnover, chaperones	--	K03686|3.5e-14|cpap:110817764|K03686 molecular chaperone DnaJ | (RefSeq) chaperone protein dnaJ GFA2, mitochondrial isoform X1	--	[O]	Posttranslational modification, protein turnover, chaperones	X-domain of DnaJ-containing	Chaperone protein dnaJ 10 OS=Arabidopsis thaliana OX=3702 GN=ATJ10 PE=2 SV=2	O	Posttranslational modification, protein turnover, chaperones	PREDICTED: chaperone protein dnaJ 10 [Raphanus sativus]
Rs0R7c036691	2.68695	4.74853	0.0114952	0.827465	--	--	Molecular Function: protein binding (GO:0005515);; Biological Process: proteolysis (GO:0006508);; Biological Process: nitrogen compound metabolic process (GO:0006807);; Biological Process: response to stress (GO:0006950);; Biological Process: biological_process (GO:0008150);; Biological Process: metabolic process (GO:0008152);; Biological Process: catabolic process (GO:0009056);; Biological Proce…	K03875|3.0e-113|eus:EUTSA_v10018746mg|K03875 F-box and leucine-rich repeat protein 1 (S-phase kinase-associated protein 2) | (RefSeq) hypothetical protein	Ubiquitin mediated proteolysis (ko04120)	[R]	General function prediction only	Leucine Rich repeat	F-box protein SKP2B OS=Arabidopsis thaliana OX=3702 GN=SKP2B PE=1 SV=1	S	Function unknown	PREDICTED: F-box protein SKP2B [Raphanus sativus]
Rs0R7c036692	31.444	59.8291	0.00014642	0.931615	[OT]	Posttranslational modification, protein turnover, chaperones;; Signal transduction mechanisms	Molecular Function: molecular_function (GO:0003674);; Molecular Function: binding (GO:0005488);; Cellular Component: cellular_component (GO:0005575);; Cellular Component: intracellular (GO:0005622);; Cellular Component: obsolete cell (GO:0005623);; Cellular Component: cytoplasm (GO:0005737);; Cellular Component: cytosol (GO:0005829);; Molecular Function: amino acid binding (GO:0016597);; Molecula…	K00688|1.5e-06|ota:OT_ostta04g01980|K00688 glycogen phosphorylase [EC:2.4.1.1] | (RefSeq) Glycosyl transferase, family 35	Starch and sucrose metabolism (ko00500)	--	--	ACT domain	ACT domain-containing protein ACR3 OS=Arabidopsis thaliana OX=3702 GN=ACR3 PE=2 SV=1	S	Function unknown	PREDICTED: ACT domain-containing protein ACR3 [Raphanus sativus]
Rs0R7c036693	4.71537	5.88411	0.502115	0.317704	--	--	--	--	--	--	--	--	--	--	--	PREDICTED: uncharacterized protein LOC108814847 [Raphanus sativus]
Rs0R7c036694	6.4398	6.64897	0.927865	0.0487677	--	--	Biological Process: intracellular protein transport (GO:0006886);;	K13141|1.3e-66|csat:104745793|K13141 integrator complex subunit 4 | (RefSeq) protein SIEL-like	--	[U]	Intracellular trafficking, secretion, and vesicular transport	VHS domain	TOM1-like protein 4 OS=Arabidopsis thaliana OX=3702 GN=TOL4 PE=1 SV=1	U	Intracellular trafficking, secretion, and vesicular transport	PREDICTED: TOM1-like protein 2 isoform X1 [Raphanus sativus]
Rs0R7c036695	4.95347	5.19124	0.87729	0.0715102	[DZ]	Cell cycle control, cell division, chromosome partitioning;; Cytoskeleton	Molecular Function: metal ion binding (GO:0046872);;	K10615|3.9e-37|mis:MICPUN_60437|K10615 E3 ubiquitin-protein ligase HERC4 [EC:2.3.2.26] | (RefSeq) E3 ubiquitin-protein ligase	Ubiquitin mediated proteolysis (ko04120)	--	--	Regulator of chromosome condensation (RCC1) repeat	PH, RCC1 and FYVE domains-containing protein 1 OS=Arabidopsis thaliana OX=3702 GN=PRAF1 PE=1 SV=1	--	--	PREDICTED: uncharacterized protein LOC108817444 [Raphanus sativus]
Rs0R7c036696	6.72014	8.85336	0.273679	0.399334	--	--	Molecular Function: RNA binding (GO:0003723);;	--	--	--	--	RNA recognition motif. (a.k.a. RRM, RBD, or RNP domain)	Nuclear speckle RNA-binding protein A OS=Arabidopsis thaliana OX=3702 GN=NSRA PE=2 SV=1	A	RNA processing and modification	PREDICTED: nuclear speckle RNA-binding protein A [Raphanus sativus]
Rs0R7c036697	0	0	--	--	--	--	--	K16223|1.1e-95|bna:106357361|K16223 protein FLOWERING LOCUS T | (RefSeq) protein FLOWERING LOCUS T-like	Circadian rhythm - plant (ko04712)	[R]	General function prediction only	Phosphatidylethanolamine-binding protein	Protein TWIN SISTER of FT OS=Arabidopsis thaliana OX=3702 GN=TSF PE=2 SV=1	S	Function unknown	PREDICTED: protein TWIN SISTER of FT-like [Raphanus sativus]
Rs0R7c036698	10.2427	13.4974	0.198364	0.400078	--	--	Molecular Function: molecular_function (GO:0003674);; Molecular Function: DNA-binding transcription factor activity (GO:0003700);; Molecular Function: binding (GO:0005488);; Molecular Function: protein binding (GO:0005515);; Molecular Function: phospholipid binding (GO:0005543);; Biological Process: regulation of transcription, DNA-templated (GO:0006355);; Biological Process: biological_process (…	K19600|3.0e-44|mis:MICPUN_63330|K19600 tubby-related protein 1 | (RefSeq) tubby-like protein	--	[R]	General function prediction only	Tub family	Tubby-like F-box protein 1 OS=Arabidopsis thaliana OX=3702 GN=TULP1 PE=1 SV=1	S	Function unknown	PREDICTED: tubby-like F-box protein 1 [Raphanus sativus]
Rs0R7c036699	15.023	16.488	0.728358	0.136826	--	--	Molecular Function: DNA binding (GO:0003677);;	K01051|7.5e-16|var:108341535|K01051 pectinesterase [EC:3.1.1.11] | (RefSeq) probable pectinesterase/pectinesterase inhibitor 58	Pentose and glucuronate interconversions (ko00040)	[K]	Transcription	Myb/SANT-like DNA-binding domain	Trihelix transcription factor GT-2 OS=Arabidopsis thaliana OX=3702 GN=GT-2 PE=1 SV=1	K	Transcription	PREDICTED: trihelix transcription factor GT-2 [Raphanus sativus]
Rs0R7c036700	27.9799	31.3085	0.648246	0.165801	--	--	Molecular Function: molecular_function (GO:0003674);; Molecular Function: DNA-binding transcription factor activity (GO:0003700);; Biological Process: regulation of transcription, DNA-templated (GO:0006355);; Biological Process: biological_process (GO:0008150);; Biological Process: regulation of biosynthetic process (GO:0009889);; Biological Process: regulation of gene expression (GO:0010468);; B…	K01051|5.1e-17|var:108341535|K01051 pectinesterase [EC:3.1.1.11] | (RefSeq) probable pectinesterase/pectinesterase inhibitor 58	Pentose and glucuronate interconversions (ko00040)	[K]	Transcription	Myb/SANT-like DNA-binding domain	Trihelix transcription factor DF1 OS=Arabidopsis thaliana OX=3702 GN=DF1 PE=4 SV=1	K	Transcription	PREDICTED: trihelix transcription factor GT-2-like [Raphanus sativus]
Rs0R7c036701	0	0	--	--	--	--	--	--	--	--	--	--	--	--	--
Rs0R7c036702	0	0	--	--	--	--	--	K14300|8.9e-36|pda:103721930|K14300 nuclear pore complex protein Nup133 | (RefSeq) LOW QUALITY PROTEIN: nuclear pore complex protein NUP133	RNA transport (ko03013)	--	--	Transposase family tnp2	--	S	Function unknown	PREDICTED: uncharacterized protein LOC108820041 [Raphanus sativus]
Rs0R7c036703	0	0	--	--	--	--	--	--	--	--	--	Plant transposase (Ptta/En/Spm family)	--	--	--	PREDICTED: proline-rich receptor-like protein kinase PERK9 [Raphanus sativus]
Rs0R7c036704	12.1218	6.78581	0.0144465	-0.827587	[K]	Transcription	Biological Process: mRNA splicing, via spliceosome (GO:0000398);; Biological Process: nuclear-transcribed mRNA catabolic process (GO:0000956);; Molecular Function: RNA binding (GO:0003723);; Cellular Component: spliceosomal complex (GO:0005681);; Cellular Component: U6 snRNP (GO:0005688);; Cellular Component: U4/U6 x U5 tri-snRNP complex (GO:0046540);;	K12622|3.7e-48|bna:106354647|K12622 U6 snRNA-associated Sm-like protein LSm3 | (RefSeq) sm-like protein LSM3B	RNA degradation (ko03018);; Spliceosome (ko03040)	[A]	RNA processing and modification	LSM domain	Sm-like protein LSM3B OS=Arabidopsis thaliana OX=3702 GN=LSM3B PE=1 SV=1	A	RNA processing and modification	sm-like protein LSM3B [Brassica rapa]
Rs0R7c036705	0.82626	0.846233	1	0.0423799	[H]	Coenzyme transport and metabolism	Molecular Function: O-methyltransferase activity (GO:0008171);; Biological Process: methylation (GO:0032259);; Molecular Function: protein dimerization activity (GO:0046983);;	K22703|3.9e-207|boe:106301103|K22703 hydroxy-3-indolylmethylglucosinolate O-methyltransferase [EC:2.1.1.-] | (RefSeq) caffeic acid 3-O-methyltransferase-like	--	[R]	General function prediction only	O-methyltransferase domain	Indole glucosinolate O-methyltransferase 5 OS=Arabidopsis thaliana OX=3702 GN=IGMT5 PE=2 SV=1	L	Replication, recombination and repair	PREDICTED: indole glucosinolate O-methyltransferase 5 [Raphanus sativus]
Rs0R7c036706	0	0	--	--	--	--	Cellular Component: integral component of membrane (GO:0016021);;	K20478|2.8e-44|brp:103853427|K20478 golgin subfamily B member 1 | (RefSeq) trichohyalin isoform X1	--	[O]	Posttranslational modification, protein turnover, chaperones	Hsp20/alpha crystallin family	--	O	Posttranslational modification, protein turnover, chaperones	PREDICTED: glutamic acid-rich protein-like [Raphanus sativus]
Rs0R7c036707	2.68836	4.79309	0.0325081	0.826019	[O]	Posttranslational modification, protein turnover, chaperones	Biological Process: glycerol ether metabolic process (GO:0006662);; Molecular Function: protein disulfide oxidoreductase activity (GO:0015035);; Biological Process: cell redox homeostasis (GO:0045454);;	K03671|4.0e-21|cre:CHLREDRAFT_136413|K03671 thioredoxin 1 | (RefSeq) TRXm; thioredoxin m	--	[O]	Posttranslational modification, protein turnover, chaperones	Thioredoxin	Thioredoxin Y1, chloroplastic OS=Arabidopsis thaliana OX=3702 GN=At1g76760 PE=2 SV=1	O	Posttranslational modification, protein turnover, chaperones	PREDICTED: thioredoxin Y1, chloroplastic [Raphanus sativus]
Rs0R7c036708	3.3113	2.07925	0.0200784	-0.664454	--	--	--	--	--	--	--	--	--	--	--	PREDICTED: uncharacterized protein LOC108817506 isoform X1 [Raphanus sativus]
Rs0R7c036709	0	0	--	--	--	--	--	K22804|1.8e-100|bna:106442438|K22804 structural maintenance of chromosomes protein 6 | (RefSeq) structural maintenance of chromosomes protein 6B-like	--	[R]	General function prediction only	Reverse transcriptase (RNA-dependent DNA polymerase)	--	E	Amino acid transport and metabolism	PREDICTED: uncharacterized protein LOC108845079 [Raphanus sativus]
Rs0R7c036710	0	0	--	--	--	--	Biological Process: regulation of immune system process (GO:0002682);; Biological Process: positive regulation of immune system process (GO:0002684);; Biological Process: regulation of response to biotic stimulus (GO:0002831);; Biological Process: positive regulation of response to biotic stimulus (GO:0002833);; Molecular Function: molecular_function (GO:0003674);; Molecular Function: GTPase acti…	K01537|7.7e-41|jcu:105638585|K01537 P-type Ca2+ transporter type 2C [EC:7.2.2.10] | (RefSeq) calcium-transporting ATPase 2, plasma membrane-type isoform X1	--	[R]	General function prediction only	C2 domain	Protein C2-DOMAIN ABA-RELATED 2 OS=Arabidopsis thaliana OX=3702 GN=CAR2 PE=3 SV=1	S	Function unknown	PREDICTED: protein C2-DOMAIN ABA-RELATED 2 [Raphanus sativus]
Rs0R7c036711	11.1381	0.09065	3.1145e-29	-2.09109	--	--	Molecular Function: DNA binding (GO:0003677);; Cellular Component: nucleus (GO:0005634);;	K09422|2.1e-116|bna:106419916|K09422 transcription factor MYB, plant | (RefSeq) transcription factor MYB114-like	--	[K]	Transcription	Myb-like DNA-binding domain	Transcription factor MYB90 OS=Arabidopsis thaliana OX=3702 GN=MYB90 PE=1 SV=1	--	--	PREDICTED: transcription factor MYB114-like [Raphanus sativus]

## Sheet: Table S4
Table S4. Results of KEGG enrichment analysis on DEGs between the red skin bulk and white skin bulk.
KEGG term	Enrich factor	p value	Gene number	KEGG_A_class	KEGG_B_class	ID	GeneRatio	BgRatio	qvalue
Glucosinolate biosynthesis	6.2	0.000393031	6	Metabolism	Biosynthesis of other secondary metabolites	ko00966	0.0252	0.0041	0.0405443
Flavone and flavonol biosynthesis	22.73	0.00297754	2	Metabolism	Biosynthesis of other secondary metabolites	ko00944	0.0084	0.0004	0.153578
Zeatin biosynthesis	4.24	0.00644291	5	Metabolism	Metabolism of terpenoids and polyketides	ko00908	0.021	0.005	0.221546
Flavonoid biosynthesis	3.38	0.00881232	6	Metabolism	Biosynthesis of other secondary metabolites	ko00941	0.0252	0.0075	0.227265
2-Oxocarboxylic acid metabolism	2.52	0.0217655	7	Metabolism	Global and overview maps	ko01210	0.0294	0.0117	0.431038
Biosynthesis of unsaturated fatty acids	4.74	0.0250705	3	Metabolism	Lipid metabolism	ko01040	0.0126	0.0027	0.431038
Circadian rhythm - plant	2.25	0.0371413	7	Organismal Systems	Environmental adaptation	ko04712	0.0294	0.0131	0.547346
Isoflavonoid biosynthesis	5.98	0.0433187	2	Metabolism	Biosynthesis of other secondary metabolites	ko00943	0.0084	0.0014	0.558583
Benzoxazinoid biosynthesis	5.41	0.0519987	2	Metabolism	Biosynthesis of other secondary metabolites	ko00402	0.0084	0.0016	0.596009
Glycerolipid metabolism	1.89	0.0621212	8	Metabolism	Lipid metabolism	ko00561	0.0336	0.0177	0.640829
Sesquiterpenoid and triterpenoid biosynthesis	3.1	0.0724628	3	Metabolism	Metabolism of terpenoids and polyketides	ko00909	0.0126	0.0041	0.679555
Betalain biosynthesis	4.06	0.0864637	2	Metabolism	Biosynthesis of other secondary metabolites	ko00965	0.0084	0.0021	0.691594
Tryptophan metabolism	1.96	0.0871549	6	Metabolism	Amino acid metabolism	ko00380	0.0252	0.0129	0.691594
Sulfur metabolism	2.19	0.158121	3	Metabolism	Energy metabolism	ko00920	0.0126	0.0058	0.911465
Valine, leucine and isoleucine biosynthesis	2.77	0.162262	2	Metabolism	Amino acid metabolism	ko00290	0.0084	0.003	0.911465
Histidine metabolism	2.58	0.181117	2	Metabolism	Amino acid metabolism	ko00340	0.0084	0.0033	0.911465
Riboflavin metabolism	2.58	0.181117	2	Metabolism	Metabolism of cofactors and vitamins	ko00740	0.0084	0.0033	0.911465
Plant hormone signal transduction	1.26	0.185706	18	Environmental Information Processing	Signal transduction	ko04075	0.0756	0.06	0.911465
Monoterpenoid biosynthesis	4.74	0.191951	1	Metabolism	Metabolism of terpenoids and polyketides	ko00902	0.0042	0.0009	0.911465
Fatty acid elongation	2.37	0.206716	2	Metabolism	Lipid metabolism	ko00062	0.0084	0.0035	0.911465
ABC transporters	1.71	0.207006	4	Environmental Information Processing	Membrane transport	ko02010	0.0168	0.0098	0.911465
RNA polymerase	1.7	0.210671	4	Genetic Information Processing	Transcription	ko03020	0.0168	0.0099	0.911465
alpha-Linolenic acid metabolism	1.83	0.224922	3	Metabolism	Lipid metabolism	ko00592	0.0126	0.0069	0.911465
Vitamin B6 metabolism	3.79	0.233902	1	Metabolism	Metabolism of cofactors and vitamins	ko00750	0.0042	0.0011	0.911465
Sphingolipid metabolism	1.61	0.236812	4	Metabolism	Lipid metabolism	ko00600	0.0168	0.0104	0.911465
Nicotinate and nicotinamide metabolism	2.14	0.239188	2	Metabolism	Metabolism of cofactors and vitamins	ko00760	0.0084	0.0039	0.911465
Cutin, suberine and wax biosynthesis	1.76	0.243605	3	Metabolism	Lipid metabolism	ko00073	0.0126	0.0072	0.911465
C5-Branched dibasic acid metabolism	3.55	0.247398	1	Metabolism	Carbohydrate metabolism	ko00660	0.0042	0.0012	0.911465
Terpenoid backbone biosynthesis	1.66	0.272057	3	Metabolism	Metabolism of terpenoids and polyketides	ko00900	0.0126	0.0076	0.938816
Biosynthesis of amino acids	1.24	0.276906	11	Metabolism	Global and overview maps	ko01230	0.0462	0.0373	0.938816
Fatty acid metabolism	1.47	0.291069	4	Metabolism	Global and overview maps	ko01212	0.0168	0.0115	0.938816
Diterpenoid biosynthesis	1.59	0.291224	3	Metabolism	Metabolism of terpenoids and polyketides	ko00904	0.0126	0.0079	0.938816
Glutathione metabolism	1.34	0.317772	5	Metabolism	Metabolism of other amino acids	ko00480	0.021	0.0157	0.94701
Glycerophospholipid metabolism	1.3	0.317827	6	Metabolism	Lipid metabolism	ko00564	0.0252	0.0194	0.94701
Carotenoid biosynthesis	1.72	0.324024	2	Metabolism	Metabolism of terpenoids and polyketides	ko00906	0.0084	0.0049	0.94701
Isoquinoline alkaloid biosynthesis	1.7	0.330487	2	Metabolism	Biosynthesis of other secondary metabolites	ko00950	0.0084	0.005	0.94701
Indole alkaloid biosynthesis	2.27	0.358689	1	Metabolism	Biosynthesis of other secondary metabolites	ko00901	0.0042	0.0018	0.964266
Protein export	1.32	0.396954	3	Genetic Information Processing	Folding, sorting and degradation	ko03060	0.0126	0.0095	0.964266
Nitrogen metabolism	1.42	0.412492	2	Metabolism	Energy metabolism	ko00910	0.0084	0.0059	0.964266
Pantothenate and CoA biosynthesis	1.4	0.418606	2	Metabolism	Metabolism of cofactors and vitamins	ko00770	0.0084	0.006	0.964266
Glycosaminoglycan degradation	1.39	0.424689	2	Metabolism	Glycan biosynthesis and metabolism	ko00531	0.0084	0.0061	0.964266
Protein processing in endoplasmic reticulum	1.06	0.47328	10	Genetic Information Processing	Folding, sorting and degradation	ko04141	0.042	0.0397	0.964266
Other types of O-glycan biosynthesis	1.54	0.481995	1	Metabolism	Glycan biosynthesis and metabolism	ko00514	0.0042	0.0027	0.964266
Fatty acid degradation	1.22	0.489273	2	Metabolism	Lipid metabolism	ko00071	0.0084	0.0069	0.964266
Ubiquinone and other terpenoid-quinone biosynthesis	1.22	0.489273	2	Metabolism	Metabolism of cofactors and vitamins	ko00130	0.0084	0.0069	0.964266
SNARE interactions in vesicular transport	1.22	0.489273	2	Genetic Information Processing	Folding, sorting and degradation	ko04130	0.0084	0.0069	0.964266
Phenylalanine metabolism	1.21	0.494919	2	Metabolism	Amino acid metabolism	ko00360	0.0084	0.007	0.964266
Tyrosine metabolism	1.17	0.511618	2	Metabolism	Amino acid metabolism	ko00350	0.0084	0.0072	0.964266
Stilbenoid, diarylheptanoid and gingerol biosynthesis	1.35	0.526119	1	Metabolism	Biosynthesis of other secondary metabolites	ko00945	0.0042	0.0031	0.964266
Alanine, aspartate and glutamate metabolism	1.13	0.533313	2	Metabolism	Amino acid metabolism	ko00250	0.0084	0.0075	0.964266
Plant-pathogen interaction	1	0.541859	17	Organismal Systems	Environmental adaptation	ko04626	0.0714	0.0716	0.964266
RNA transport	1	0.549752	10	Genetic Information Processing	Translation	ko03013	0.042	0.0421	0.964266
Galactose metabolism	1.01	0.565319	4	Metabolism	Carbohydrate metabolism	ko00052	0.0168	0.0167	0.964266
Biotin metabolism	1.21	0.566498	1	Metabolism	Metabolism of cofactors and vitamins	ko00780	0.0042	0.0035	0.964266
Thiamine metabolism	1.18	0.574153	1	Metabolism	Metabolism of cofactors and vitamins	ko00730	0.0042	0.0035	0.964266
Cyanoamino acid metabolism	1	0.578277	3	Metabolism	Metabolism of other amino acids	ko00460	0.0126	0.0126	0.964266
Fatty acid biosynthesis	1.03	0.579681	2	Metabolism	Lipid metabolism	ko00061	0.0084	0.0081	0.964266
Phenylalanine, tyrosine and tryptophan biosynthesis	1.02	0.58462	2	Metabolism	Amino acid metabolism	ko00400	0.0084	0.0082	0.964266
Glycosylphosphatidylinositol (GPI)-anchor biosynthesis	1.11	0.59632	1	Metabolism	Glycan biosynthesis and metabolism	ko00563	0.0042	0.0038	0.964266
Pentose phosphate pathway	0.97	0.613357	2	Metabolism	Carbohydrate metabolism	ko00030	0.0084	0.0087	0.964266
Valine, leucine and isoleucine degradation	0.95	0.627149	2	Metabolism	Amino acid metabolism	ko00280	0.0084	0.0089	0.964266
Phosphatidylinositol signaling system	0.93	0.628263	3	Environmental Information Processing	Signal transduction	ko04070	0.0126	0.0135	0.964266
Endocytosis	0.93	0.628835	8	Cellular Processes	Transport and catabolism	ko04144	0.0336	0.036	0.964266
Citrate cycle (TCA cycle)	0.94	0.63166	2	Metabolism	Carbohydrate metabolism	ko00020	0.0084	0.0089	0.964266
Pentose and glucuronate interconversions	0.9	0.657951	6	Metabolism	Carbohydrate metabolism	ko00040	0.0252	0.0279	0.964266
Starch and sucrose metabolism	0.9	0.664637	8	Metabolism	Carbohydrate metabolism	ko00500	0.0336	0.0372	0.964266
Arachidonic acid metabolism	0.92	0.668206	1	Metabolism	Lipid metabolism	ko00590	0.0042	0.0046	0.964266
Inositol phosphate metabolism	0.85	0.69051	3	Metabolism	Carbohydrate metabolism	ko00562	0.0126	0.0149	0.964266
Amino sugar and nucleotide sugar metabolism	0.86	0.696272	5	Metabolism	Carbohydrate metabolism	ko00520	0.021	0.0245	0.964266
Tropane, piperidine and pyridine alkaloid biosynthesis	0.8	0.717426	1	Metabolism	Biosynthesis of other secondary metabolites	ko00960	0.0042	0.0052	0.964266
Glycosphingolipid biosynthesis - ganglio series	0.78	0.727336	1	Metabolism	Glycan biosynthesis and metabolism	ko00604	0.0042	0.0054	0.964266
Glycine, serine and threonine metabolism	0.78	0.731007	2	Metabolism	Amino acid metabolism	ko00260	0.0084	0.0108	0.964266
Purine metabolism	0.79	0.736166	3	Metabolism	Nucleotide metabolism	ko00230	0.0126	0.016	0.964266
Fructose and mannose metabolism	0.75	0.747919	2	Metabolism	Carbohydrate metabolism	ko00051	0.0084	0.0112	0.964266
Carbon fixation in photosynthetic organisms	0.73	0.760787	2	Metabolism	Energy metabolism	ko00710	0.0084	0.0115	0.964266
Peroxisome	0.75	0.766157	3	Cellular Processes	Transport and catabolism	ko04146	0.0126	0.0168	0.964266
Autophagy - other	0.68	0.771926	1	Cellular Processes	Transport and catabolism	ko04136	0.0042	0.0061	0.964266
Proteasome	0.71	0.779024	2	Genetic Information Processing	Folding, sorting and degradation	ko03050	0.0084	0.0119	0.964266
Porphyrin and chlorophyll metabolism	0.6	0.815949	1	Metabolism	Metabolism of cofactors and vitamins	ko00860	0.0042	0.007	0.964266
Ribosome biogenesis in eukaryotes	0.68	0.824075	3	Genetic Information Processing	Translation	ko03008	0.0126	0.0186	0.964266
Basal transcription factors	0.57	0.831692	1	Genetic Information Processing	Transcription	ko03022	0.0042	0.0074	0.964266
Glyoxylate and dicarboxylate metabolism	0.61	0.84033	2	Metabolism	Carbohydrate metabolism	ko00630	0.0084	0.0137	0.964266
Spliceosome	0.7	0.862609	6	Genetic Information Processing	Transcription	ko03040	0.0252	0.036	0.964266
Photosynthesis	0.51	0.864217	1	Metabolism	Energy metabolism	ko00195	0.0042	0.0083	0.964266
Glycolysis / Gluconeogenesis	0.6	0.882931	3	Metabolism	Carbohydrate metabolism	ko00010	0.0126	0.0211	0.964266
Phagosome	0.55	0.884231	2	Cellular Processes	Transport and catabolism	ko04145	0.0084	0.0154	0.964266
Arginine and proline metabolism	0.47	0.884429	1	Metabolism	Amino acid metabolism	ko00330	0.0042	0.0089	0.964266
Carbon metabolism	0.69	0.888735	7	Metabolism	Global and overview maps	ko01200	0.0294	0.0428	0.964266
Other glycan degradation	0.45	0.892422	1	Metabolism	Glycan biosynthesis and metabolism	ko00511	0.0042	0.0092	0.964266
Pyrimidine metabolism	0.45	0.89621	1	Metabolism	Nucleotide metabolism	ko00240	0.0042	0.0094	0.964266
mRNA surveillance pathway	0.56	0.905231	3	Genetic Information Processing	Translation	ko03015	0.0126	0.0224	0.964266
Ubiquitin mediated proteolysis	0.6	0.906677	4	Genetic Information Processing	Folding, sorting and degradation	ko04120	0.0168	0.0282	0.964266
MAPK signaling pathway - plant	0.65	0.91585	7	Environmental Information Processing	Signal transduction	ko04016	0.0294	0.045	0.964266
Cysteine and methionine metabolism	0.48	0.921458	2	Metabolism	Amino acid metabolism	ko00270	0.0084	0.0174	0.964266
Nucleotide excision repair	0.57	0.9233	4	Genetic Information Processing	Replication and repair	ko03420	0.0168	0.0294	0.964266
DNA replication	0.57	0.92419	4	Genetic Information Processing	Replication and repair	ko03030	0.0168	0.0295	0.964266
Oxidative phosphorylation	0.52	0.929308	3	Metabolism	Energy metabolism	ko00190	0.0126	0.0241	0.964266
Ascorbate and aldarate metabolism	0.36	0.938315	1	Metabolism	Carbohydrate metabolism	ko00053	0.0042	0.0115	0.964266
Base excision repair	0.36	0.941551	1	Genetic Information Processing	Replication and repair	ko03410	0.0042	0.0118	0.964266
Aminoacyl-tRNA biosynthesis	0.44	0.943993	2	Genetic Information Processing	Translation	ko00970	0.0084	0.0191	0.964266
Mismatch repair	0.5	0.944095	3	Genetic Information Processing	Replication and repair	ko03430	0.0126	0.0254	0.964266
Pyruvate metabolism	0.3	0.966534	1	Metabolism	Carbohydrate metabolism	ko00620	0.0042	0.014	0.970904
Homologous recombination	0.39	0.983458	3	Genetic Information Processing	Replication and repair	ko03440	0.0126	0.032	0.970904
RNA degradation	0.34	0.983712	2	Genetic Information Processing	Folding, sorting and degradation	ko03018	0.0084	0.0251	0.970904
Ribosome	0.36	0.995913	4	Genetic Information Processing	Translation	ko03010	0.0168	0.0461	0.970904
Phenylpropanoid biosynthesis	0.25	0.997654	2	Metabolism	Biosynthesis of other secondary metabolites	ko00940	0.0084	0.034	0.970904

## Sheet: Table S5
Table S5. Primers used in this study.
Primer name	Forward primer sequence (5'-3')	Reverse primer sequence (5'-3')	Note
SSR-4	CCTTTGCTCTTTCGCATTTC	TCCAAACGATAACGCAGTTTG	Initial Mapping of RST1
SSR-9	ACGTTTATCTAGATCTTATAGTTAAG	ATCCAACTGAAACTGAAACATAC
SSR-11	CAGGGAGTACCACTGTTTC	CATGGCTTTGGTTTCGTGC
SSR-14	GCTTTAGCCATCTTCTAGCAAT	GTGATGCTGATTTGAGGAATTG
SSR-22	CATACCTATCCATAATATATCCATG	CGTTAGTCCTGTTTATATTGGG
SSR-24	CACCACAAATACTTAATACTTGCTT	CGTAAATGCTTGTCCGTATAAG
SSR-38	CATCGTCGTCATCATCGTCAT	GCTTTTCTGCTTCTTAACTCAAATC	Fine-Mapping of RST1
SSR-39	GGGTTGAGTTTCAGTTTTCAAAAC	GATTCGCAACTTGGCTGAC
SSR-50	GGTGCAAGAAAACACCTAGTAT	CAGGTCGAACCACATTGAC
RST1	CTTCTTCTTCGCCTTCATAAACT	GCTCTTCCAAAAGCTTCATATG	Functional marker and RT-qPCR marker of RST1
RsPAL	CGTCTCCTCAGTGGCTAG	CGTGAATCGCTTTGTTCCT	RT-qPCR
RsCHS	GTGACTGGAACTCCCTCT	CTCTCATCTTCTCAGCCTTG
RsCHI	TCCATCCTCTTCGCTCTC	GACACACGGTTCTTTCCAA
RsF3H	TTACAAGCCACACGAGAC	ATGGTCGCCTAGATTAACAAC
RsDFR	CGTTAGCGGAGAAAGCAG	GGCGGCATAGATGTTGTTAT
RsANS	GAAGTTGGTGGCTTAGAAGAG	ATGTTGTGTAGAATCAAGGTCAA
RsMYB1	GTGCATGGACTGCTGAAGAA	CAGTCCGACCGGGTAATCTA
RsTT8	AGTGATCGGAGCTGAGGAAA	ACTTGCTTCCTCCTCGCATA
RsTTG1	AACAGCAAGACGTCCGAGTT	GATGTCGTGGACCTCCTTGT
RsGADPH	ACCACTAACTGCCTTGCTCC	AGCTCTTCCACCTCTCCAGT
